# Supplementary material for: The Deubiquitinating Enzyme USP48 Interacts with the Retinal Degeneration-Associated Proteins UNC119a and ARL3
Source: Int J Mol Sci. 2022 Oct 19;23(20):12527. doi: 10.3390/ijms232012527 (PMC9603860; doi:10.3390/ijms232012527)
Supplement: Supplementary file 1 [file ijms-23-12527-s001.zip]

Archive with 8 entries (7 files):
- Supplementary material/
- __MACOSX/._Supplementary material
- Supplementary material/.DS_Store
- __MACOSX/Supplementary material/._.DS_Store
- Supplementary material/Supplementary File 1.xlsx
- __MACOSX/Supplementary material/._Supplementary File 1.xlsx
- Supplementary material/Supplementary figures.pdf
- __MACOSX/Supplementary material/._Supplementary figures.pdf
