# Supplementary material for: The Deubiquitinating Enzyme USP48 Interacts with the Retinal Degeneration-Associated Proteins UNC119a and ARL3
Source: Int J Mol Sci. 2022 Oct 19;23(20):12527. doi: 10.3390/ijms232012527 (PMC9603860; doi:10.3390/ijms232012527)
Supplement: Supplementary file 1 [file ijms-23-12527-s001.zip › Supplementary material/Supplementary File 1.xlsx]

## Sheet: Protein-peptide
			A2: CNGFP	B2: USP48 output
Accession	Description	Σ# PSMs	# PSM A2	# PSM B2	# AAs	MW [kDa]	calc. pI
P68510	14-3-3 protein eta OS=Mus musculus OX=10090 GN=Ywhah PE=1 SV=2 - [1433F_MOUSE]	17		11	246	28.194	4.89404
	Sequence	# PSMs	# Proteins	# Protein Groups	Protein Group Accessions	Modifications	MH+ [Da]	q-Value	PEP	A2	XCorr A2	B2	XCorr B2	# Missed Cleavages
	DSTLIMQLLR	4	6	6	Q9CQV8;P62259;P68510;P61982;P68254;P63101		1189.66	0	0.0002246	High	2.88554	High	3.27037	0
	NSVVEASEAAYK	1	1	1	P68510		1267.61	0	0.000407			High	2.97624	0
	ELETVCNDVLALLDK	1	1	1	P68510	C6(Carbamidomethyl)	1731.88	0	0.004191			High	2.5913	0
	QAFDDAIAELDTLNEDSYKDSTLIMQLLR	1	1	1	P68510	Q26(Deamidated)	3329.62	0	0.001685			High	2.24188	1
	YLAEVASGEK	1	1	1	P68510		1066.54	0	0.002908			High	1.6944	0
	VISSIEQK	4	4	4	Q9CQV8;P68510;P61982;P68254		903.514	0.001	0.008262	High	2.30927	High	2.09431	0
	NLLSVAYK	5	6	6	Q9CQV8;P62259;P61982;P68254;P63101;P68510		907.521	0.002	0.05487	High	1.78481	High	1.73357	0
Q76MZ3	Serine/threonine-protein phosphatase 2A 65 kDa regulatory subunit A alpha isoform OS=Mus musculus OX=10090 GN=Ppp2r1a PE=1 SV=3 - [2AAA_MOUSE]	20		20	589	65.2809	5.10986
	Sequence	# PSMs	# Proteins	# Protein Groups	Protein Group Accessions	Modifications	MH+ [Da]	q-Value	PEP	A2	XCorr A2	B2	XCorr B2	# Missed Cleavages
	LTQDQDVDVK	2	1	1	Q76MZ3		1160.58	0	0.004278			High	3.34996	0
	QLSQSLLPAIVELAEDAK	2	1	1	Q76MZ3		1925.06	0	0.001454			High	3.29841	0
	SALASVIMGLSPILGK	2	1	1	Q76MZ3		1556.91	0	4.912e-05			High	3.01987	0
	LAGGDWFTSR	1	1	1	Q76MZ3		1109.53	0	0.0006298			High	2.94371	0
	DNTIEHLLPLFLAQLKDECPEVR	2	1	1	Q76MZ3	C19(Carbamidomethyl)	2750.41	0	0.0004141			High	2.69422	1
	VLELDNVK	2	1	1	Q76MZ3		929.524	0.001	0.0132			High	2.03235	0
	TDLVPAFQNLMK	1	1	1	Q76MZ3		1376.72	0.002	0.0247			High	2.27803	0
	NEDVQLR	1	1	1	Q76MZ3		873.441	0.005	0.07523			High	1.75216	0
	YFAQEALTVLSLA	1	1	1	Q76MZ3		1425.76	0.006	0.08557			High	1.4598	0
	SEIIPMFSNLASDEQDSVR	1	1	1	Q76MZ3		2138	0.006	0.09033			High	1.42638	0
	LGEFAK	2	1	1	Q76MZ3		664.362	0.009	0.1319			High	1.41719	0
	ELVSDANQHVK	2	1	1	Q76MZ3		1239.63	0.013	0.1497			Medium	1.45645	0
	HMLPTVLR	1	1	1	Q76MZ3		966.553	0.017	0.1874			Medium	1.70911	0
Q99L13	3-hydroxyisobutyrate dehydrogenase, mitochondrial OS=Mus musculus OX=10090 GN=Hibadh PE=1 SV=1 - [3HIDH_MOUSE]	10		10	335	35.4166	8.1333
	Sequence	# PSMs	# Proteins	# Protein Groups	Protein Group Accessions	Modifications	MH+ [Da]	q-Value	PEP	A2	XCorr A2	B2	XCorr B2	# Missed Cleavages
	EAGEQVASSPAEVAEK	3	1	1	Q99L13		1601.76	0	1.317e-05			High	3.51014	0
	MGAVFMDAPVSGGVGAAR	2	1	1	Q99L13		1692.81	0	0.0003873			High	2.72591	0
	ICNNMLLAISMIGTAEAMNLGIR	4	1	1	Q99L13	C2(Carbamidomethyl)	2506.25	0	0.00668			High	2.68788	0
	DLGLAQDSATSTK	1	1	1	Q99L13		1306.64	0	0.0005908			High	2.42227	0
P48193	Protein 4.1 OS=Mus musculus OX=10090 GN=Epb41 PE=1 SV=2 - [41_MOUSE]	6		6	858	95.8525	5.60498
	Sequence	# PSMs	# Proteins	# Protein Groups	Protein Group Accessions	Modifications	MH+ [Da]	q-Value	PEP	A2	XCorr A2	B2	XCorr B2	# Missed Cleavages
	SLDGAAAAESTDR	2	1	1	P48193		1263.58	0	0.000244			High	4.08045	0
	SPRPTSAPAIAQSQVTEGPGAPIKK	2	1	1	P48193		2488.35	0	0.000358			High	2.65939	1
	APIAAPEPELK	1	1	1	P48193		1135.63	0.02	0.213			Medium	1.80391	0
	LSTHSPFR	1	1	1	P48193		944.491	0.036	0.3352			Medium	0.863837	0
P10852	4F2 cell-surface antigen heavy chain OS=Mus musculus OX=10090 GN=Slc3a2 PE=1 SV=1 - [4F2_MOUSE]	3		3	526	58.3003	5.90967
	Sequence	# PSMs	# Proteins	# Protein Groups	Protein Group Accessions	Modifications	MH+ [Da]	q-Value	PEP	A2	XCorr A2	B2	XCorr B2	# Missed Cleavages
	VAEDETEAGVK	2	1	1	P10852		1147.54	0	0.0002268			High	3.38763	0
	NQKDEINETDLK	1	1	1	P10852		1446.7	0.008	0.1259			High	2.99531	1
Q9DCD0	6-phosphogluconate dehydrogenase, decarboxylating OS=Mus musculus OX=10090 GN=Pgd PE=1 SV=3 - [6PGD_MOUSE]	4		4	483	53.2131	7.2251
	Sequence	# PSMs	# Proteins	# Protein Groups	Protein Group Accessions	Modifications	MH+ [Da]	q-Value	PEP	A2	XCorr A2	B2	XCorr B2	# Missed Cleavages
	NPELQNLLLDDFFK	2	1	1	Q9DCD0		1705.88	0	1.306e-05			High	4.39298	0
	AIFQAIAAK	1	1	1	Q9DCD0		932.554	0	0.003205			High	1.96491	0
	HEEMAQAFEEWNKTELDSFLIEITANILK	1	1	1	Q9DCD0		3449.7	0.006	0.09138			High	2.63667	1
Q00896	Alpha-1-antitrypsin 1-3 OS=Mus musculus OX=10090 GN=Serpina1c PE=1 SV=2 - [A1AT3_MOUSE]	3		3	412	45.7944	5.43994
	Sequence	# PSMs	# Proteins	# Protein Groups	Protein Group Accessions	Modifications	MH+ [Da]	q-Value	PEP	A2	XCorr A2	B2	XCorr B2	# Missed Cleavages
	KLDQDTVFALANYILFK	2	3	1	Q00896		1999.09	0.001	0.008228			High	1.8198	1
	TLMSPLGITR	1	3	1	Q00896		1088.61	0.013	0.149			Medium	1.4416	0
O35600	Retinal-specific ATP-binding cassette transporter OS=Mus musculus OX=10090 GN=Abca4 PE=2 SV=1 - [ABCA4_MOUSE]	8		8	2310	260.043	6.20166
	Sequence	# PSMs	# Proteins	# Protein Groups	Protein Group Accessions	Modifications	MH+ [Da]	q-Value	PEP	A2	XCorr A2	B2	XCorr B2	# Missed Cleavages
	DILKDEEALTLFLMR	2	1	1	O35600		1806.96	0	0.006674			High	3.49166	1
	YIWGGFAYLQDMVEQGIVK	2	1	1	O35600		2217.1	0	9.052e-06			High	3.16077	0
	VYSGSSSPAVDR	2	1	1	O35600		1224.59	0	0.0001614			High	2.86939	0
	AWEEVGPQIWYFFEK	1	1	1	O35600		1928.92	0.002	0.02938			High	2.56401	0
	DFQELFMDTPEVQHLGQVWAELR	1	1	1	O35600		2788.33	0.02	0.2119			Medium	2.20846	0
Q8K4G5	Actin-binding LIM protein 1 OS=Mus musculus OX=10090 GN=Ablim1 PE=1 SV=1 - [ABLM1_MOUSE]	3		3	861	96.7428	8.63135
	Sequence	# PSMs	# Proteins	# Protein Groups	Protein Group Accessions	Modifications	MH+ [Da]	q-Value	PEP	A2	XCorr A2	B2	XCorr B2	# Missed Cleavages
	STSQGSINSPVYSR	2	1	1	Q8K4G5		1482.71	0	0.0004522			High	2.76893	0
	DYQTLPDGHMPAVR	1	1	1	Q8K4G5		1599.75	0.005	0.0802			High	1.27727	0
Q91V92	ATP-citrate synthase OS=Mus musculus OX=10090 GN=Acly PE=1 SV=1 - [ACLY_MOUSE]	28		28	1091	119.651	7.44482
	Sequence	# PSMs	# Proteins	# Protein Groups	Protein Group Accessions	Modifications	MH+ [Da]	q-Value	PEP	A2	XCorr A2	B2	XCorr B2	# Missed Cleavages
	IGNTGGMLDNILASK	1	1	1	Q91V92		1503.78	0	0.00019			High	3.51311	0
	SFDELGEIIQSVYEDLVAK	9	1	1	Q91V92		2155.06	0	0.004872			High	3.24337	0
	SGGMSNELNNIISR	2	1	1	Q91V92		1491.72	0	0.002526			High	3.06275	0
	YICTTSAIQNR	2	1	1	Q91V92	C3(Carbamidomethyl)	1326.64	0	0.0008127			High	2.98228	0
	FGGALDAAAK	3	1	1	Q91V92		920.481	0	0.000434			High	2.62502	0
	LGLVGVNLSLDGVK	2	1	1	Q91V92		1383.82	0	0.0005297			High	2.57796	0
	DLVSSLTSGLLTIGDR	1	1	1	Q91V92		1646.89	0	4.75e-05			High	2.51568	0
	TIAIIAEGIPEALTR	1	1	1	Q91V92		1567.9	0	0.0007097			High	2.41864	0
	SAYDSTMETMNYAQIR	2	1	1	Q91V92		1880.81	0	0.0001842			High	2.38183	0
	RGGPNYQEGLR	1	1	1	Q91V92		1246.62	0	0.001634			High	2.31217	1
	TILSLMTR	1	1	1	Q91V92		934.537	0.001	0.01539			High	2.61404	0
	SFDELGEIIQSVYEDLVAK	1	1	1	Q91V92	Q10(Deamidated)	2156.07	0.002	0.02132			High	2.12835	0
	VDATADYICK	1	1	1	Q91V92	C9(Carbamidomethyl)	1155.53	0.005	0.08235			High	2.85056	0
	LNTEDIKR	1	1	1	Q91V92		988.543	0.032	0.313			Medium	1.39698	1
P68033	Actin, alpha cardiac muscle 1 OS=Mus musculus OX=10090 GN=Actc1 PE=1 SV=1 - [ACTC_MOUSE]	133		85	377	41.9919	5.38916
	Sequence	# PSMs	# Proteins	# Protein Groups	Protein Group Accessions	Modifications	MH+ [Da]	q-Value	PEP	A2	XCorr A2	B2	XCorr B2	# Missed Cleavages
	SYELPDGQVITIGNER	18	3	2	P60710;P68033		1790.89	0	0.001939	High	3.79125	High	3.93046	0
	HQGVMVGMGQK	13	3	2	P60710;P68033		1171.57	0	0.0001823	High	3.61718	High	3.92341	0
	DSYVGDEAQSK	13	3	2	P60710;P68033		1198.52	0	0.01848	High	3.4426	High	3.33111	0
	IWHHTFYNELR	16	3	2	P60710;P68033		1515.75	0	6.882e-05	High	3.34153	High	3.62053	0
	AGFAGDDAPR	11	3	2	P60710;P68033		976.445	0	0.01439	High	3.25908	High	3.2073	0
	DSYVGDEAQSKR	10	3	2	P60710;P68033		1354.62	0	0.001738	High	2.23863	High	2.6696	1
	EITALAPSTMK	5	3	2	P60710;P68033		1161.61	0	0.002095	High	2.08426	High	2.65228	0
	YPIEHGIITNWDDMEK	9	1	1	P68033		1960.91	0	0.0006094			High	4.10242	0
	IWHHTFYNELR	2	3	2	P60710;P68033	N8(Deamidated)	1516.73	0	0.000545			High	3.65049	0
	SYELPDGQVITIGNER	1	3	2	P60710;P68033	N14(Deamidated)	1791.87	0	0.003064			High	3.10441	0
	AVFPSIVGRPR	3	3	2	P60710;P68033		1198.7	0.001	0.01343	Medium	1.55032	High	1.56174	0
	KYSVWIGGSILASLSTFQQMWISK	2	3	2	P60710;P68033		2730.42	0.002	0.0314			High	1.72732	1
	DLTDYLMK	7	3	2	P60710;P68033		998.485	0.003	0.05275	Medium	2.42838	High	2.56736	0
	KYSVWIGGSILASLSTFQQMWISK	1	3	2	P60710;P68033	Q19(Deamidated)	2731.43	0.003	0.04418			High	2.21462	1
	YSVWIGGSILASLSTFQQMWISK	3	3	2	P60710;P68033		2602.34	0.003	0.05762			Medium	1.92702	0
	LDLAGR	9	5	4	P60710;P68033;P61161;P61164		644.372	0.005	0.07764	Medium	1.69453	Medium	1.4439	0
	IIAPPERK	4	3	2	P60710;P68033		923.564	0.008	0.1939	Medium	1.56777	Medium	1.81952	1
	GILTLK	3	3	2	P60710;P68033		644.432	0.022	0.2272			Medium	1.14503	0
	YPIEHGIITNWDDMEKIWHHTFYNELR	1	1	1	P68033		3457.65	0.024	0.2472			Medium	2.18729	1
	YSVWIGGSILASLSTFQQMWISK	1	3	2	P60710;P68033	Q18(Deamidated)	2603.33	0.044	0.3877			Medium	1.53232	0
	IIAPPER	1	3	2	P60710;P68033		795.47	0.046	0.3938	Medium	1.3555			0
P57780	Alpha-actinin-4 OS=Mus musculus OX=10090 GN=Actn4 PE=1 SV=1 - [ACTN4_MOUSE]	14		14	912	104.911	5.41455
	Sequence	# PSMs	# Proteins	# Protein Groups	Protein Group Accessions	Modifications	MH+ [Da]	q-Value	PEP	A2	XCorr A2	B2	XCorr B2	# Missed Cleavages
	LMLLLEVISGER	1	1	1	P57780		1372.79	0	8.401e-05			High	4.30835	0
	FAIQDISVEETSAK	1	1	1	P57780		1537.77	0	0.0002582			High	3.53056	0
	LASDLLEWIR	2	1	1	P57780		1215.67	0	0.001408			High	3.17189	0
	VGWEQLLTTIAR	1	1	1	P57780		1386.78	0	0.001009			High	3.06077	0
	GYEEWLLNEIR	1	1	1	P57780		1421.7	0	0.002647			High	3.01484	0
	GISQEQMQEFR	2	1	1	P57780		1352.62	0	0.00377			High	2.87227	0
	KHEAFESDLAAHQDR	1	1	1	P57780		1753.82	0	0.0005997			High	2.83377	1
	HRPELIEYDK	2	1	1	P57780		1299.67	0.001	0.008627			High	2.79168	0
	IMSVVDPNHSGLVTFQAFIDFMSR	2	1	1	P57780		2711.33	0.001	0.01503			High	2.29506	0
	IMSVVDPNHSGLVTFQAFIDFMSR	1	1	1	P57780	N8(Deamidated)	2712.33	0.044	0.3908			Medium	2.83659	0
P61164	Alpha-centractin OS=Mus musculus OX=10090 GN=Actr1a PE=1 SV=1 - [ACTZ_MOUSE]	10		10	376	42.5869	6.63916
	Sequence	# PSMs	# Proteins	# Protein Groups	Protein Group Accessions	Modifications	MH+ [Da]	q-Value	PEP	A2	XCorr A2	B2	XCorr B2	# Missed Cleavages
	TLFSNIVLSGGSTLFK	2	1	1	P61164		1683.93	0	0.0001842			High	3.1043	0
	APELLFRPDLIGEESEGIHEVLVFAIQK	2	1	1	P61164		3149.68	0	0.001578			High	2.65533	0
	IDIAGR	5	5	4	P60710;P68033;P61161;P61164		644.372	0.005	0.07764			Medium	1.4439	0
	LYSTWIGGSILASLDTFKK	1	1	1	P61164		2100.14	0.006	0.09422			High	1.76591	1
Q9QYC0	Alpha-adducin OS=Mus musculus OX=10090 GN=Add1 PE=1 SV=2 - [ADDA_MOUSE]	7		7	735	80.5963	5.89697
	Sequence	# PSMs	# Proteins	# Protein Groups	Protein Group Accessions	Modifications	MH+ [Da]	q-Value	PEP	A2	XCorr A2	B2	XCorr B2	# Missed Cleavages
	GSEENLDETR	2	1	1	Q9QYC0		1149.5	0	0.003824			High	2.99492	0
	SPGTPAGEGSGSPPK	2	1	1	Q9QYC0		1325.63	0	0.002042			High	2.69093	0
	LADLFGWSQLIYNHITTR	2	1	1	Q9QYC0		2148.12	0	0.005588			High	2.33043	0
	VNSEQEHFLIVPFGLLYSEVTASSLVK	1	1	1	Q9QYC0		3006.59	0.001	0.01034			High	1.73806	0
Q8CJG0	Protein argonaute-2 OS=Mus musculus OX=10090 GN=Ago2 PE=1 SV=3 - [AGO2_MOUSE]	2		2	860	97.2419	9.18799
	Sequence	# PSMs	# Proteins	# Protein Groups	Protein Group Accessions	Modifications	MH+ [Da]	q-Value	PEP	A2	XCorr A2	B2	XCorr B2	# Missed Cleavages
	SIEEQQKPLTDSQR	1	1	1	Q8CJG0		1658.83	0.005	0.07994			High	2.19216	0
	SGNIPAGTTVDTK	1	1	1	Q8CJG0		1260.64	0.006	0.0878			High	2.29495	0
P24549	Retinal dehydrogenase 1 OS=Mus musculus OX=10090 GN=Aldh1a1 PE=1 SV=5 - [AL1A1_MOUSE]	20		20	501	54.4328	7.79639
	Sequence	# PSMs	# Proteins	# Protein Groups	Protein Group Accessions	Modifications	MH+ [Da]	q-Value	PEP	A2	XCorr A2	B2	XCorr B2	# Missed Cleavages
	LLLATMEALNGGK	2	1	1	P24549		1330.74	0	0.001459			High	3.63518	0
	VAFTGSTQVGK	3	1	1	P24549		1094.58	0	0.0005629			High	3.05978	0
	IGPALSCGNTVVVKPAEQTPLTALHLASLIK	3	1	1	P24549	C7(Carbamidomethyl)	3198.79	0	6.923e-05			High	3.04588	0
	QAFQIGSPWR	1	1	1	P24549		1189.61	0	0.005047			High	2.8973	0
	IFINNEWHNSVSGK	2	1	1	P24549		1644.81	0	0.0007318			High	2.5989	0
	ANNTTYGLAAGLFTK	1	1	1	P24549		1541.79	0	5.297e-05			High	2.04827	0
	REPIGVCGQIIPWNFPMLMFIWK	2	1	1	P24549	C7(Carbamidomethyl)	2832.45	0	0.001095			High	2.03606	1
	ELGEHGLYEYTELK	2	1	1	P24549		1680.81	0.001	0.01557			High	1.68586	0
	YVLGNPLTPGINQGPQIDKEQHDK	1	1	1	P24549		2661.35	0.003	0.06037			High	2.10136	1
	LADLMER	1	1	1	P24549		847.43	0.005	0.07168			High	2.10761	0
	ILDLIESGKK	1	1	1	P24549		1115.66	0.013	0.1555			Medium	2.69664	1
	REPIGVCGQIIPWNFPMLMFIWK	1	1	1	P24549	C7(Carbamidomethyl); Q9(Deamidated)	2833.46	0.049	0.4292			Medium	2.72343	1
P47739	Aldehyde dehydrogenase, dimeric NADP-preferring OS=Mus musculus OX=10090 GN=Aldh3a1 PE=1 SV=2 - [AL3A1_MOUSE]	11		11	453	50.4488	6.94678
	Sequence	# PSMs	# Proteins	# Protein Groups	Protein Group Accessions	Modifications	MH+ [Da]	q-Value	PEP	A2	XCorr A2	B2	XCorr B2	# Missed Cleavages
	GLSDWAEDEPVAK	2	1	1	P47739		1416.66	0	0.001211			High	3.90028	0
	VEQLEALQR	1	1	1	P47739		1085.59	0	0.002295			High	3.09859	0
	KNEWTSYYEEVAHVLDEIDFTIK	1	1	1	P47739		2829.35	0	0.005041			High	3.00903	1
	VAHGGTWDQPSR	1	1	1	P47739		1310.62	0	0.006411			High	2.60345	0
	NEWTSYYEEVAHVLDEIDFTIK	1	1	1	P47739		2701.27	0.002	0.03032			High	2.23509	0
	HLTPVTLELGGK	2	1	1	P47739		1264.72	0.002	0.02238			High	1.91387	0
	TRPLQFR	2	1	1	P47739		917.528	0.006	0.09124			High	1.92644	0
	MINENLK	1	1	1	P47739		861.448	0.008	0.1222			High	1.49048	0
P45376	Aldose reductase OS=Mus musculus OX=10090 GN=Akr1b1 PE=1 SV=3 - [ALDR_MOUSE]	5		5	316	35.7095	7.18115
	Sequence	# PSMs	# Proteins	# Protein Groups	Protein Group Accessions	Modifications	MH+ [Da]	q-Value	PEP	A2	XCorr A2	B2	XCorr B2	# Missed Cleavages
	VAIDLGYR	3	1	1	P45376		906.502	0.001	0.0172			High	2.09125	0
	VCALMSCAK	1	1	1	P45376	C2(Carbamidomethyl); C7(Carbamidomethyl)	1039.47	0.001	0.01636			High	2.05	0
	SPPGQVTEAVK	1	1	1	P45376		1112.59	0.002	0.02542			High	2.25043	0
P97822	Acidic leucine-rich nuclear phosphoprotein 32 family member E OS=Mus musculus OX=10090 GN=Anp32e PE=1 SV=2 - [AN32E_MOUSE]	17		17	260	29.6044	3.87842
	Sequence	# PSMs	# Proteins	# Protein Groups	Protein Group Accessions	Modifications	MH+ [Da]	q-Value	PEP	A2	XCorr A2	B2	XCorr B2	# Missed Cleavages
	KLELSDNIISGGLEVLAEK	3	1	1	P97822		2028.12	0	1.588e-05			High	4.78727	1
	SLDLFNCEITNLEDYR	3	1	1	P97822	C7(Carbamidomethyl)	2001.92	0	0.0001853			High	3.36767	0
	IKDLSTVEALQNLK	3	1	1	P97822		1571.89	0	7.282e-05			High	3.19518	1
	DLSTVEALQNLK	2	1	1	P97822		1330.72	0	0.001894			High	3.04904	0
	ELEFLSMANVELSSLAR	1	1	1	P97822		1908.97	0	0.003049			High	2.0264	0
	CPNLTYLNLSGNK	2	1	1	P97822	C1(Carbamidomethyl)	1493.74	0.003	0.03956			Medium	2.23968	0
	INMELK	1	2	1	P97822		747.407	0.007	0.1024			High	1.86052	0
	KINMELK	2	2	1	P97822		875.498	0.014	0.1654			Medium	2.1366	1
P10107	Annexin A1 OS=Mus musculus OX=10090 GN=Anxa1 PE=1 SV=2 - [ANXA1_MOUSE]	18		18	346	38.71	7.37158
	Sequence	# PSMs	# Proteins	# Protein Groups	Protein Group Accessions	Modifications	MH+ [Da]	q-Value	PEP	A2	XCorr A2	B2	XCorr B2	# Missed Cleavages
	GVDEATIIDILTK	2	1	1	P10107		1387.77	0	0.0001215			High	4.35913	0
	ALTGHLEEVVLAMLK	1	1	1	P10107		1623.91	0	9.17e-06			High	3.81506	0
	FLENQEQEYVQAVK	4	1	1	P10107		1724.84	0	0.0002889			High	2.90488	0
	DITSDTSGDFRK	1	1	1	P10107		1341.62	0	0.004546			High	2.68441	1
	GLGTDEDTLIEILTTR	2	1	1	P10107		1746.91	0	0.001115			High	2.6455	0
	GTDVNVFTTILTSR	1	1	1	P10107		1523.81	0	0.0007872			High	2.1106	0
	ALYEAGER	2	1	1	P10107		908.445	0.001	0.01165			High	2.27996	0
	GGPGSAVSPYPSFNVSSDVAALHK	2	1	1	P10107		2344.15	0.002	0.03177			High	2.29674	0
	RVFQNYGK	1	1	1	P10107		1011.54	0.005	0.08006			High	2.3903	1
	SEIDMNEIK	1	1	1	P10107		1078.5	0.008	0.1246			High	1.94814	0
	LYEAMK	1	1	1	P10107		754.379	0.022	0.2315			Medium	1.46356	0
Q61548	Clathrin coat assembly protein AP180 OS=Mus musculus OX=10090 GN=Snap91 PE=1 SV=1 - [AP180_MOUSE]	4		4	901	91.7936	4.88135
	Sequence	# PSMs	# Proteins	# Protein Groups	Protein Group Accessions	Modifications	MH+ [Da]	q-Value	PEP	A2	XCorr A2	B2	XCorr B2	# Missed Cleavages
	KPGNNEGSGAPSPLSK	1	1	1	Q61548		1539.77	0	0.004526			High	3.21287	0
	NTLFNLSNFLDK	2	1	1	Q61548		1425.74	0	0.0004106			High	3.17345	0
	GLGSDLDSSLASLVGNLGISGTTSK	1	1	1	Q61548		2349.22	0.001	0.01764			High	2.42847	0
O35643	AP-1 complex subunit beta-1 OS=Mus musculus OX=10090 GN=Ap1b1 PE=1 SV=2 - [AP1B1_MOUSE]	16		16	943	103.869	5.17334
	Sequence	# PSMs	# Proteins	# Protein Groups	Protein Group Accessions	Modifications	MH+ [Da]	q-Value	PEP	A2	XCorr A2	B2	XCorr B2	# Missed Cleavages
	LASQANIAQVLAELK	2	2	2	O35643;Q9DBG3		1568.9	0	0.0001577			High	3.60269	0
	LAPPLVTLLSAEPELQYVALR	2	1	1	O35643		2293.32	0	0.0007703			High	3.53053	0
	NVEGQDMLYQSLK	3	2	2	O35643;Q9DBG3		1524.73	0	0.0003275			High	3.40222	0
	LVYLYLMNYAK	2	2	2	O35643;Q9DBG3		1390.74	0	0.0002998			High	3.29319	0
	DCPLNTEAASNK	2	1	1	O35643	C2(Carbamidomethyl)	1319.59	0	0.000834			High	2.6837	0
	LGAPISSGLSDLFDLTSGVGTLSGSYVAPK	1	1	1	O35643		2909.51	0.002	0.0227			High	2.266	0
	NNIDVFYFSTLYPLHVLFVEDGK	1	1	1	O35643		2730.39	0.005	0.08245			High	1.5523	0
	LQSSNIFTVAK	1	1	1	O35643		1207.66	0.022	0.2255			Medium	1.83994	0
	KGEIFELK	1	2	2	O35643;Q9DBG3		963.548	0.031	0.3052			Medium	1.44065	1
	LLSTDPVAAK	1	1	1	O35643		1014.58	0.034	0.329			Medium	1.8313	0
P17427	AP-2 complex subunit alpha-2 OS=Mus musculus OX=10090 GN=Ap2a2 PE=1 SV=2 - [AP2A2_MOUSE]	10		10	938	103.951	6.93213
	Sequence	# PSMs	# Proteins	# Protein Groups	Protein Group Accessions	Modifications	MH+ [Da]	q-Value	PEP	A2	XCorr A2	B2	XCorr B2	# Missed Cleavages
	IAGDYVSEEVWYR	2	1	1	P17427		1586.74	0	0.0001126			High	3.44639	0
	GLAVFISDIR	2	1	1	P17427		1090.63	0	0.0009146			High	3.37644	0
	NADVELQQR	1	1	1	P17427		1072.54	0	0.004001			High	3.29433	0
	LTECLETILNK	2	1	1	P17427	C4(Carbamidomethyl)	1333.7	0	0.000245			High	2.84212	0
	ACNQLGQFLQHR	1	1	1	P17427	C2(Carbamidomethyl)	1471.72	0	0.001838			High	1.33479	0
	ILVAGDTMDSVK	1	1	1	P17427		1248.65	0.001	0.01591			High	2.3249	0
	IIGFGSALLEEVDPNPANFVGAGIIHTK	1	1	1	P17427		2879.53	0.001	0.01447			High	1.43818	0
Q9DBG3	AP-2 complex subunit beta OS=Mus musculus OX=10090 GN=Ap2b1 PE=1 SV=1 - [AP2B1_MOUSE]	15		15	937	104.516	5.37646
	Sequence	# PSMs	# Proteins	# Protein Groups	Protein Group Accessions	Modifications	MH+ [Da]	q-Value	PEP	A2	XCorr A2	B2	XCorr B2	# Missed Cleavages
	LASQANIAQVLAELK	2	2	2	O35643;Q9DBG3		1568.9	0	0.0001577			High	3.60269	0
	NVEGQDMLYQSLK	3	2	2	O35643;Q9DBG3		1524.73	0	0.0003275			High	3.40222	0
	LVYLYLMNYAK	2	2	2	O35643;Q9DBG3		1390.74	0	0.0002998			High	3.29319	0
	IDNADELLESFLEGFHDESTQVQLTLLTAIVK	1	1	1	Q9DBG3		3588.83	0.001	0.008493			High	3.00278	0
	LAPPLVTLLSGEPEVQYVALR	2	1	1	Q9DBG3		2265.28	0.001	0.01633			High	2.99435	0
	ECHLNADTVSSK	2	1	1	Q9DBG3	C2(Carbamidomethyl)	1360.62	0.002	0.02848			High	2.06461	0
	IDNADELLESFLEGFHDESTQVQLTLLTAIVK	1	1	1	Q9DBG3	Q21(Deamidated); Q23(Deamidated)	3590.82	0.003	0.03958			High	3.51612	0
	IDNADELLESFLEGFHDESTQVQLTLLTAIVK	1	1	1	Q9DBG3	N3(Deamidated)	3589.81	0.011	0.139			Medium	2.11557	0
	KGEIFELK	1	2	2	O35643;Q9DBG3		963.548	0.031	0.3052			Medium	1.44065	1
P84091	AP-2 complex subunit mu OS=Mus musculus OX=10090 GN=Ap2m1 PE=1 SV=1 - [AP2M1_MOUSE]	5		5	435	49.623	9.53955
	Sequence	# PSMs	# Proteins	# Protein Groups	Protein Group Accessions	Modifications	MH+ [Da]	q-Value	PEP	A2	XCorr A2	B2	XCorr B2	# Missed Cleavages
	WARPPISMNFEVPFAPSGLK	1	1	1	P84091	N9(Deamidated)	2245.16	0	0.001363			High	3.66077	0
	TFITQQGIK	1	1	1	P84091		1035.57	0.003	0.05796			High	1.44564	0
	VYRDDIGR	2	1	1	P84091		993.509	0.004	0.06478			High	2.50162	1
	SGIYETR	1	1	1	P84091		825.41	0.009	0.1313			High	1.78041	0
Q9JME5	AP-3 complex subunit beta-2 OS=Mus musculus OX=10090 GN=Ap3b2 PE=1 SV=2 - [AP3B2_MOUSE]	3		3	1082	119.118	5.63037
	Sequence	# PSMs	# Proteins	# Protein Groups	Protein Group Accessions	Modifications	MH+ [Da]	q-Value	PEP	A2	XCorr A2	B2	XCorr B2	# Missed Cleavages
	VPIIVPIMMLAIK	2	1	1	Q9JME5		1437.89	0.005	0.08124			Medium	2.05433	0
	KPYVMDPDHR	1	1	1	Q9JME5		1257.6	0.014	0.1659			Medium	1.50579	0
P28352	DNA-(apurinic or apyrimidinic site) lyase OS=Mus musculus OX=10090 GN=Apex1 PE=1 SV=2 - [APEX1_MOUSE]	4		4	317	35.4681	7.91357
	Sequence	# PSMs	# Proteins	# Protein Groups	Protein Group Accessions	Modifications	MH+ [Da]	q-Value	PEP	A2	XCorr A2	B2	XCorr B2	# Missed Cleavages
	EAAGEGPVLYEDPPDQK	2	1	1	P28352		1814.84	0	0.007499			High	2.50512	0
	AAADDGEEPKSEPETK	1	1	1	P28352		1673.75	0.006	0.1001			High	1.9262	1
	NAGFTPQER	1	1	1	P28352		1019.49	0.039	0.3592			Medium	2.24832	0
Q9WUL7	ADP-ribosylation factor-like protein 3 OS=Mus musculus OX=10090 GN=Arl3 PE=1 SV=1 - [ARL3_MOUSE]	5		5	182	20.4738	7.23975
	Sequence	# PSMs	# Proteins	# Protein Groups	Protein Group Accessions	Modifications	MH+ [Da]	q-Value	PEP	A2	XCorr A2	B2	XCorr B2	# Missed Cleavages
	ILLLGLDNAGK	2	1	1	Q9WUL7		1126.68	0	0.000281			High	2.38024	0
	SYFENTDILIYVIDSADR	3	1	1	Q9WUL7		2134.03	0	0.0007438			High	2.13366	0
P61161	Actin-related protein 2 OS=Mus musculus OX=10090 GN=Actr2 PE=1 SV=1 - [ARP2_MOUSE]	9		9	394	44.7322	6.7417
	Sequence	# PSMs	# Proteins	# Protein Groups	Protein Group Accessions	Modifications	MH+ [Da]	q-Value	PEP	A2	XCorr A2	B2	XCorr B2	# Missed Cleavages
	ILLTEPPMNPTK	2	1	1	P61161		1353.74	0.003	0.04807			Medium	2.99997	0
	HMVFLGGAVLADIMK	1	1	1	P61161		1601.86	0.003	0.04279			High	2.46369	0
	LDIAGR	5	5	4	P60710;P68033;P61161;P61164		644.372	0.005	0.07764			Medium	1.4439	0
	LNIDTR	1	1	1	P61161		731.402	0.02	0.2141			Medium	1.70237	0
Q99JY9	Actin-related protein 3 OS=Mus musculus OX=10090 GN=Actr3 PE=1 SV=3 - [ARP3_MOUSE]	7		7	418	47.327	5.88428
	Sequence	# PSMs	# Proteins	# Protein Groups	Protein Group Accessions	Modifications	MH+ [Da]	q-Value	PEP	A2	XCorr A2	B2	XCorr B2	# Missed Cleavages
	DITYFIQQLLR	1	1	1	Q99JY9		1409.78	0	0.001002			High	2.46295	0
	FMEQVIFK	1	1	1	Q99JY9		1041.54	0.001	0.008467			High	2.30954	0
	GVDDLDFFIGDEAIEKPTYATK	1	1	1	Q99JY9		2444.19	0.002	0.03035			High	1.62065	0
	EFNKYDTDGSK	1	1	1	Q99JY9		1303.58	0.006	0.1023			High	1.64693	1
	FLGPEIFFHPEFANPDFTQPISEVVDEVIQNCPIDVR	2	1	1	Q99JY9	N14(Deamidated); C32(Carbamidomethyl)	4317.1	0.006	0.08887			High	0.846528	0
	LKPKPIDVQVITHHMQR	1	1	1	Q99JY9		2040.15	0.032	0.3141			Medium	1.64561	0
Q9CVB6	Actin-related protein 2/3 complex subunit 2 OS=Mus musculus OX=10090 GN=Arpc2 PE=1 SV=3 - [ARPC2_MOUSE]	2		2	300	34.3355	7.35693
	Sequence	# PSMs	# Proteins	# Protein Groups	Protein Group Accessions	Modifications	MH+ [Da]	q-Value	PEP	A2	XCorr A2	B2	XCorr B2	# Missed Cleavages
	ASHTAPQVLFSHR	1	1	1	Q9CVB6		1450.75	0.002	0.02265			High	2.36015	0
	DSIVHQAGMLK	1	1	1	Q9CVB6		1198.62	0.002	0.02543			High	2.2081	0
P14094	Sodium/potassium-transporting ATPase subunit beta-1 OS=Mus musculus OX=10090 GN=Atp1b1 PE=1 SV=1 - [AT1B1_MOUSE]	5		5	304	35.172	8.646
	Sequence	# PSMs	# Proteins	# Protein Groups	Protein Group Accessions	Modifications	MH+ [Da]	q-Value	PEP	A2	XCorr A2	B2	XCorr B2	# Missed Cleavages
	SYEAYVLNIIR	2	1	1	P14094		1340.72	0	0.001474			High	3.69038	0
	YNPNVLPVQCTGK	1	1	1	P14094	C10(Carbamidomethyl)	1489.74	0.001	0.01505			High	2.15463	0
	FIWNSEK	1	1	1	P14094		923.461	0.014	0.1638			Medium	1.1019	0
	VAPPGLTQIPQIQK	1	1	1	P14094		1489.87	0.023	0.2412			Medium	1.23701	0
P97370	Sodium/potassium-transporting ATPase subunit beta-3 OS=Mus musculus OX=10090 GN=Atp1b3 PE=1 SV=1 - [AT1B3_MOUSE]	5		5	278	31.7552	8.51416
	Sequence	# PSMs	# Proteins	# Protein Groups	Protein Group Accessions	Modifications	MH+ [Da]	q-Value	PEP	A2	XCorr A2	B2	XCorr B2	# Missed Cleavages
	LFIYNPSSGEFLGR	1	1	1	P97370		1599.81	0	0.002791			High	1.94124	0
	EVTVECHIAGTR	1	1	1	P97370	C6(Carbamidomethyl)	1371.66	0.019	0.2023			Medium	1.94168	0
	QPLVAVQVK	1	1	1	P97370		981.607	0.023	0.2374			Medium	1.02454	0
	IIDLIPDGYPQISCLPK	2	1	1	P97370	C14(Carbamidomethyl)	1942.04	0.025	0.2607			Medium	1.99911	0
G5E829	Plasma membrane calcium-transporting ATPase 1 OS=Mus musculus OX=10090 GN=Atp2b1 PE=1 SV=1 - [AT2B1_MOUSE]	14		14	1220	134.662	5.90967
	Sequence	# PSMs	# Proteins	# Protein Groups	Protein Group Accessions	Modifications	MH+ [Da]	q-Value	PEP	A2	XCorr A2	B2	XCorr B2	# Missed Cleavages
	QVVAVTGDGTNDGPALK	2	1	1	G5E829		1641.84	0	0.0002626			High	3.47146	0
	IDESSLTGESDHVKK	2	1	1	G5E829		1644.8	0	0.006617			High	2.15385	1
	MVTGDNINTAR	2	1	1	G5E829		1191.58	0	6.838e-05			High	2.04482	0
	GIIDSTVSEQR	1	1	1	G5E829		1204.61	0	0.0005556			High	1.83718	0
	SSIHNFMTHPEFR	2	1	1	G5E829		1602.74	0.002	0.0274			High	2.58784	0
	VYTFNSVR	3	1	1	G5E829		985.503	0.003	0.05032			High	2.1478	0
	TVIEPMASEGLR	2	1	1	G5E829		1302.67	0.006	0.09838			Medium	2.22241	0
Q9CQQ7	ATP synthase F(0) complex subunit B1, mitochondrial OS=Mus musculus OX=10090 GN=Atp5pb PE=1 SV=1 - [AT5F1_MOUSE]	10		10	256	28.9304	9.05615
	Sequence	# PSMs	# Proteins	# Protein Groups	Protein Group Accessions	Modifications	MH+ [Da]	q-Value	PEP	A2	XCorr A2	B2	XCorr B2	# Missed Cleavages
	LDYHISVQNMMR	2	1	1	Q9CQQ7		1506.71	0	0.0001056			High	4.37351	0
	LGLIPEEFFQFLYPK	4	1	1	Q9CQQ7		1840.98	0.001	0.008394			High	1.37797	0
	QIQDAIDMEK	2	1	1	Q9CQQ7		1190.57	0.003	0.05209			High	2.14039	0
	TGVTGPYVLGTGLSLYFLSK	1	1	1	Q9CQQ7		2073.12	0.005	0.07859			High	1.62247	0
	LGLIPEEFFQFLYPK	1	1	1	Q9CQQ7	Q10(Deamidated)	1841.98	0.025	0.2621			Medium	1.15296	0
Q9DCX2	ATP synthase subunit d, mitochondrial OS=Mus musculus OX=10090 GN=Atp5pd PE=1 SV=3 - [ATP5H_MOUSE]	14		14	161	18.7376	5.69385
	Sequence	# PSMs	# Proteins	# Protein Groups	Protein Group Accessions	Modifications	MH+ [Da]	q-Value	PEP	A2	XCorr A2	B2	XCorr B2	# Missed Cleavages
	LASLSEKPPAIDWAYYR	1	1	1	Q9DCX2		1980.02	0	0.006705			High	1.32109	0
	IPVPEDKYTALVDQEEKEDVK	3	1	1	Q9DCX2		2445.24	0.001	0.01328			High	2.71156	2
	SWNETFHAR	5	1	1	Q9DCX2		1147.52	0.002	0.02581			High	2.33158	0
	ANVAKPGLVDDFEK	1	1	1	Q9DCX2		1502.78	0.003	0.05379			High	2.53928	0
	NIIPFDQMTIDDLNEIFPETK	3	1	1	Q9DCX2		2493.22	0.003	0.04967			High	2.45226	0
	TIDWVSFVEVMPQNQK	1	1	1	Q9DCX2		1920.95	0.02	0.2139			Medium	1.54273	0
Q06185	ATP synthase subunit e, mitochondrial OS=Mus musculus OX=10090 GN=Atp5me PE=1 SV=2 - [ATP5I_MOUSE]	3		3	71	8.23047	9.34912
	Sequence	# PSMs	# Proteins	# Protein Groups	Protein Group Accessions	Modifications	MH+ [Da]	q-Value	PEP	A2	XCorr A2	B2	XCorr B2	# Missed Cleavages
	ELAEAQDDSILK	2	1	1	Q06185		1331.66	0	0.0006168			High	3.41132	0
	YSYLKPR	1	1	1	Q06185		926.509	0.036	0.3351			Medium	1.35572	0
Q9CPQ8	ATP synthase subunit g, mitochondrial OS=Mus musculus OX=10090 GN=Atp5mg PE=1 SV=1 - [ATP5L_MOUSE]	3		3	103	11.4172	9.74463
	Sequence	# PSMs	# Proteins	# Protein Groups	Protein Group Accessions	Modifications	MH+ [Da]	q-Value	PEP	A2	XCorr A2	B2	XCorr B2	# Missed Cleavages
	APSMVAAAVTYSKPR	1	1	1	Q9CPQ8		1548.82	0	0.005777			High	2.11573	0
	FIRNFAEKAPSMVAAAVTYSKPR	1	1	1	Q9CPQ8	K8(GlyGly); S11(GlyGly); K21(GlyGly)	2896.5	0.03	0.302			Medium	2.06264	2
	LATFWHYAK	1	1	1	Q9CPQ8		1136.58	0.048	0.4211			Medium	2.29095	0
Q91V12	Cytosolic acyl coenzyme A thioester hydrolase OS=Mus musculus OX=10090 GN=Acot7 PE=1 SV=2 - [BACH_MOUSE]	4		4	381	42.5097	8.67529
	Sequence	# PSMs	# Proteins	# Protein Groups	Protein Group Accessions	Modifications	MH+ [Da]	q-Value	PEP	A2	XCorr A2	B2	XCorr B2	# Missed Cleavages
	ATLWYVPLSLK	2	1	1	Q91V12		1290.75	0.002	0.02017			High	2.24974	0
	VLEVPPIVYLR	2	1	1	Q91V12		1297.79	0.005	0.08026			Medium	1.43721	0
P18572	Basigin OS=Mus musculus OX=10090 GN=Bsg PE=1 SV=2 - [BASI_MOUSE]	12		12	389	42.4183	5.84619
	Sequence	# PSMs	# Proteins	# Protein Groups	Protein Group Accessions	Modifications	MH+ [Da]	q-Value	PEP	A2	XCorr A2	B2	XCorr B2	# Missed Cleavages
	SEINVEGPPR	1	1	1	P18572		1097.56	0	0.001817			High	3.13764	0
	VLQEDTLPDLHTK	4	1	1	P18572		1508.8	0	0.00325			High	2.85411	0
	ASSDPDRNHLTRPPR	2	1	1	P18572		1718.87	0	0.001671			High	1.9049	1
	YIVDADDR	2	1	1	P18572		966.451	0.001	0.01722			High	2.47669	0
	VHIHAAYR	1	1	1	P18572		966.526	0.001	0.0155			High	1.90922	0
	KPDQTLDEDDPGAAPLK	1	1	1	P18572		1809.88	0.006	0.09322			High	2.67813	0
	SDASYPPITDWFWFK	1	1	1	P18572		1859.86	0.022	0.2337			Medium	1.17719	0
O08539	Myc box-dependent-interacting protein 1 OS=Mus musculus OX=10090 GN=Bin1 PE=1 SV=1 - [BIN1_MOUSE]	4		4	588	64.4302	5.03369
	Sequence	# PSMs	# Proteins	# Protein Groups	Protein Group Accessions	Modifications	MH+ [Da]	q-Value	PEP	A2	XCorr A2	B2	XCorr B2	# Missed Cleavages
	VQAQHDYTATDTDELQLK	1	1	1	O08539		2075.99	0	4.683e-05			High	4.4968	0
	VNHEPEPASGASPGATIPK	2	1	1	O08539		1858.93	0	0.001537			High	3.58695	0
	LVDYDSAR	1	2	2	Q7TQF7;O08539		938.458	0.039	0.3584			Medium	1.03933	0
Q9Z0S1	3'(2'),5'-bisphosphate nucleotidase 1 OS=Mus musculus OX=10090 GN=Bpnt1 PE=1 SV=2 - [BPNT1_MOUSE]	6		6	308	33.1751	5.8208
	Sequence	# PSMs	# Proteins	# Protein Groups	Protein Group Accessions	Modifications	MH+ [Da]	q-Value	PEP	A2	XCorr A2	B2	XCorr B2	# Missed Cleavages
	LVASAYSIAQK	2	1	1	Q9Z0S1		1150.64	0	0.000428			High	3.1861	0
	LTDIHGNALQYNK	2	1	1	Q9Z0S1		1486.76	0	0.002403			High	2.93126	0
	TIWGVLGLGAFGFQLK	1	1	1	Q9Z0S1		1706.96	0	0.003996			High	1.54706	0
	LVQMSICSSLAR	1	1	1	Q9Z0S1	Q3(Deamidated); C7(Carbamidomethyl)	1365.68	0.033	0.3176			Medium	2.50137	0
Q80X80	Phospholipid transfer protein C2CD2L OS=Mus musculus OX=10090 GN=C2cd2l PE=1 SV=3 - [C2C2L_MOUSE]	2		2	706	76.282	7.21045
	Sequence	# PSMs	# Proteins	# Protein Groups	Protein Group Accessions	Modifications	MH+ [Da]	q-Value	PEP	A2	XCorr A2	B2	XCorr B2	# Missed Cleavages
	ASISHVTCVDQSER	1	1	1	Q80X80	C8(Carbamidomethyl)	1588.73	0	0.001921			High	2.16386	0
	GLLASLFAFK	1	1	1	Q80X80		1066.63	0	0.006246			High	1.9874	0
Q8R5M8	Cell adhesion molecule 1 OS=Mus musculus OX=10090 GN=Cadm1 PE=1 SV=2 - [CADM1_MOUSE]	6		6	456	49.7571	5.03369
	Sequence	# PSMs	# Proteins	# Protein Groups	Protein Group Accessions	Modifications	MH+ [Da]	q-Value	PEP	A2	XCorr A2	B2	XCorr B2	# Missed Cleavages
	VHKEDDGVPVICQVEHPAVTGNLQTQR	2	1	1	Q8R5M8	C12(Carbamidomethyl)	3026.52	0	0.001482			High	2.75427	1
	CEASNIVGK	1	1	1	Q8R5M8	C1(Carbamidomethyl)	977.469	0.016	0.1831			Medium	2.66739	0
	GKSEVEEWSDMYTVTSQLMLK	2	1	1	Q8R5M8		2461.16	0.017	0.1876			Medium	3.16917	1
	NLMIDIQK	1	1	1	Q8R5M8		974.536	0.036	0.3407			Medium	2.20464	0
Q08331	Calretinin OS=Mus musculus OX=10090 GN=Calb2 PE=1 SV=3 - [CALB2_MOUSE]	8		8	271	31.3525	5.021
	Sequence	# PSMs	# Proteins	# Protein Groups	Protein Group Accessions	Modifications	MH+ [Da]	q-Value	PEP	A2	XCorr A2	B2	XCorr B2	# Missed Cleavages
	LLPVQENFLLK	2	1	1	Q08331		1313.78	0	0.001766			High	1.9933	0
	SVMSLAEAGK	1	1	1	Q08331		992.504	0	0.0078			High	1.86121	0
	ELENFFQELEK	2	1	1	Q08331		1425.69	0.001	0.009109			High	2.95618	0
	LQEYTQTILR	2	1	1	Q08331		1264.69	0.006	0.09111			High	2.54449	0
	IEMAELAQILPTEENFLLCFR	1	1	1	Q08331	C19(Carbamidomethyl)	2537.27	0.024	0.2477			Medium	1.47699	0
P0DP28	Calmodulin-3 OS=Mus musculus OX=10090 GN=Calm3 PE=1 SV=1 - [CALM3_MOUSE]	5		5	149	16.8268	4.22119
	Sequence	# PSMs	# Proteins	# Protein Groups	Protein Group Accessions	Modifications	MH+ [Da]	q-Value	PEP	A2	XCorr A2	B2	XCorr B2	# Missed Cleavages
	MKDTDSEEEIR	1	1	1	P0DP28		1352.6	0	0.0007752			High	3.71341	1
	EAFSLFDKDGDGTITTK	3	1	1	P0DP28		1844.89	0.001	0.01501			High	2.65741	1
	DTDSEEEIR	1	1	1	P0DP28		1093.46	0.024	0.2469			Medium	2.35929	0
P14211	Calreticulin OS=Mus musculus OX=10090 GN=Calr PE=1 SV=1 - [CALR_MOUSE]	17		17	416	47.9649	4.48779
	Sequence	# PSMs	# Proteins	# Protein Groups	Protein Group Accessions	Modifications	MH+ [Da]	q-Value	PEP	A2	XCorr A2	B2	XCorr B2	# Missed Cleavages
	HEQNIDCGGGYVK	4	1	1	P14211	C7(Carbamidomethyl)	1476.65	0	0.001472			High	3.71361	0
	EQFLDGDAWTNR	2	1	1	P14211		1451.65	0	0.0006974			High	3.4549	0
	IKDPDAAKPEDWDER	1	1	1	P14211		1784.84	0	0.006665			High	2.02706	1
	AKIDDPTDSKPEDWDKPEHIPDPDAK	3	1	1	P14211		2959.37	0.004	0.06139			Medium	3.67413	1
	IDDPTDSKPEDWDKPEHIPDPDAK	2	1	1	P14211		2760.25	0.005	0.07433			High	2.917	0
	KPEDWDEEMDGEWEPPVIQNPEYK	1	1	1	P14211		2960.29	0.013	0.1564			Medium	2.09441	0
	KVHVIFNYK	2	1	1	P14211		1147.66	0.023	0.2379			Medium	2.72329	1
	QIDNPDYK	1	1	1	P14211		992.468	0.024	0.2503			Medium	1.37447	0
	KIKDPDAAKPEDWDER	1	1	1	P14211		1912.93	0.028	0.2828			Medium	1.99255	2
P35564	Calnexin OS=Mus musculus OX=10090 GN=Canx PE=1 SV=1 - [CALX_MOUSE]	14		14	591	67.2357	4.64014
	Sequence	# PSMs	# Proteins	# Protein Groups	Protein Group Accessions	Modifications	MH+ [Da]	q-Value	PEP	A2	XCorr A2	B2	XCorr B2	# Missed Cleavages
	TAELSLDQFHDK	2	1	1	P35564		1403.68	0	0.0008286			High	3.73806	0
	KIPNPDFFEDLEPFK	2	1	1	P35564		1835.92	0	0.0001121			High	3.27586	1
	KPEDWDERPK	2	1	1	P35564		1299.63	0	0.002553			High	2.99667	0
	TDAPQPDVKDEEGKEEEK	2	1	1	P35564		2043.93	0	0.001344			Medium	2.57681	2
	APVPTGEVYFADSFDR	2	1	1	P35564		1770.83	0	0.003066			High	2.0867	0
	GSLSGWILSK	1	1	1	P35564		1047.58	0.001	0.01683			High	2.51337	0
	QKSDAEEDGVTGSQDEEDSKPK	1	1	1	P35564		2379.05	0.006	0.08826			High	2.05419	1
	LHFIFR	2	1	1	P35564		832.479	0.021	0.2205			Medium	1.60244	0
Q6ZQ38	Cullin-associated NEDD8-dissociated protein 1 OS=Mus musculus OX=10090 GN=Cand1 PE=1 SV=2 - [CAND1_MOUSE]	17		17	1230	136.245	5.78271
	Sequence	# PSMs	# Proteins	# Protein Groups	Protein Group Accessions	Modifications	MH+ [Da]	q-Value	PEP	A2	XCorr A2	B2	XCorr B2	# Missed Cleavages
	ISGSILNELIGLVR	2	1	1	Q6ZQ38		1483.89	0	3.527e-05			High	4.05464	0
	LGTLSALDILIK	2	1	1	Q6ZQ38		1256.78	0	0.00191			High	3.21628	0
	VIRPLDQPSSFDATPYIK	1	1	1	Q6ZQ38		2047.08	0	0.004982			High	3.06066	0
	LTLIDPETLLPR	1	1	1	Q6ZQ38		1380.81	0	0.0006922			High	2.6489	0
	AADIDQEVK	1	1	1	Q6ZQ38		988.492	0	0.006693			High	2.55955	0
	ADVFHAYLSLLK	1	1	1	Q6ZQ38		1376.76	0	0.005436			High	2.13906	0
	QEDVSVQLEALDIMADMLSR	2	1	1	Q6ZQ38		2263.09	0	0.004411			High	2.13489	0
	TYIQCIAAISR	1	1	1	Q6ZQ38	C5(Carbamidomethyl)	1295.67	0.001	0.01182			High	2.81727	0
	IDLRPVLGEGVPILASFLR	2	1	1	Q6ZQ38		2065.21	0.001	0.0117			High	2.33063	0
	ALTLIAGSPLK	1	1	1	Q6ZQ38		1083.68	0.002	0.02179			High	3.29362	0
	SPLMSEFQSQISSNPELAAIFESIQK	1	1	1	Q6ZQ38		2881.43	0.002	0.0312			High	1.60282	0
	DLLDSVLPHLYNETK	1	1	1	Q6ZQ38		1756.91	0.002	0.03521			High	1.43823	0
	TVSPALIAR	1	1	1	Q6ZQ38		927.556	0.014	0.1654			Medium	2.23171	0
Q80TJ1	Calcium-dependent secretion activator 1 OS=Mus musculus OX=10090 GN=Cadps PE=1 SV=3 - [CAPS1_MOUSE]	4		4	1355	153.016	5.74463
	Sequence	# PSMs	# Proteins	# Protein Groups	Protein Group Accessions	Modifications	MH+ [Da]	q-Value	PEP	A2	XCorr A2	B2	XCorr B2	# Missed Cleavages
	EQLYEMFQNILGIK	1	1	1	Q80TJ1		1725.88	0	0.001466			High	2.06341	0
	LQMADQIAR	1	1	1	Q80TJ1		1045.55	0.006	0.0904			High	1.89383	0
	VILHPTPNSPK	1	1	1	Q80TJ1		1202.69	0.006	0.09573			High	1.54233	0
	IEENQKDAENVGR	1	1	1	Q80TJ1		1501.72	0.049	0.4269			Medium	1.48691	1
P18242	Cathepsin D OS=Mus musculus OX=10090 GN=Ctsd PE=1 SV=1 - [CATD_MOUSE]	2		2	410	44.925	7.15186
	Sequence	# PSMs	# Proteins	# Protein Groups	Protein Group Accessions	Modifications	MH+ [Da]	q-Value	PEP	A2	XCorr A2	B2	XCorr B2	# Missed Cleavages
	DPEGQPGGELMLGGTDSK	1	1	1	P18242		1787.81	0	0.0004609			High	3.07201	0
	FDGILGMGYPHISVNNVLPVFDNLMQQK	1	1	1	P18242		3146.58	0.004	0.06749			High	2.80382	0
P47754	F-actin-capping protein subunit alpha-2 OS=Mus musculus OX=10090 GN=Capza2 PE=1 SV=3 - [CAZA2_MOUSE]	10		10	286	32.9466	5.84619
	Sequence	# PSMs	# Proteins	# Protein Groups	Protein Group Accessions	Modifications	MH+ [Da]	q-Value	PEP	A2	XCorr A2	B2	XCorr B2	# Missed Cleavages
	KVDGQQTIIACIESHQFQAK	1	1	1	P47754	C11(Carbamidomethyl)	2301.16	0	2.38e-05			High	4.15725	1
	EATDPRPYEAENAIESWR	1	1	1	P47754		2133.97	0	0.004322			High	3.19853	0
	LLLNNDNLLR	2	1	1	P47754		1197.69	0	0.0006527			High	2.30206	0
	TSVETALR	2	1	1	P47754		876.473	0.001	0.01262			High	1.97524	0
	EGAAHAFAQYNLDQFTPVK	2	1	1	P47754		2107.02	0.002	0.02328			Medium	2.73498	0
	FTVTPSTTQVVGILK	1	1	1	P47754		1590.91	0.005	0.08061			High	1.29141	0
	EGAAHAFAQYNLDQFTPVK	1	1	1	P47754	Q9(Deamidated)	2108.03	0.045	0.3953			Medium	2.66351	0
Q9CZU6	Citrate synthase, mitochondrial OS=Mus musculus OX=10090 GN=Cs PE=1 SV=1 - [CISY_MOUSE]	20		20	464	51.7034	8.57275
	Sequence	# PSMs	# Proteins	# Protein Groups	Protein Group Accessions	Modifications	MH+ [Da]	q-Value	PEP	A2	XCorr A2	B2	XCorr B2	# Missed Cleavages
	EGSSIGAIDSR	2	1	1	Q9CZU6		1091.53	0	0.0009814			High	3.18349	0
	ALGVLAQLIWSR	3	1	1	Q9CZU6		1326.79	0	0.0008739			High	2.96471	0
	AYAEGMNR	1	1	1	Q9CZU6		911.402	0	0.005299			High	2.34533	0
	GLVYETSVLDPDEGIR	2	1	1	Q9CZU6		1762.88	0	0.0002			High	2.11908	0
	AALPSHVVTMLDNFPTNLHPMSQLSAAITALNSESNFAR	1	1	1	Q9CZU6	N17(Deamidated)	4167.1	0.001	0.009156			High	2.52025	0
	DYIWNTLNSGR	1	1	1	Q9CZU6		1338.64	0.001	0.01237			High	2.30932	0
	IVPNILLEQGK	2	1	1	Q9CZU6		1223.73	0.001	0.009733			High	1.70145	0
	VVPGYGHAVLR	1	1	1	Q9CZU6		1167.66	0.001	0.01563			High	0.721165	0
	HLPKDPMFK	2	1	1	Q9CZU6		1112.59	0.002	0.02093			High	1.7654	1
	LPCVAAK	2	1	1	Q9CZU6	C3(Carbamidomethyl)	758.421	0.006	0.09114			Medium	1.81315	0
	GYSIPECQK	2	1	1	Q9CZU6	C7(Carbamidomethyl)	1081.49	0.008	0.1215			High	1.96701	0
	ALGFPLERPK	1	1	1	Q9CZU6		1127.65	0.024	0.2499			Medium	1.17878	0
Q8BH59	Calcium-binding mitochondrial carrier protein Aralar1 OS=Mus musculus OX=10090 GN=Slc25a12 PE=1 SV=1 - [CMC1_MOUSE]	27		27	677	74.5227	8.25049
	Sequence	# PSMs	# Proteins	# Protein Groups	Protein Group Accessions	Modifications	MH+ [Da]	q-Value	PEP	A2	XCorr A2	B2	XCorr B2	# Missed Cleavages
	VSALNVLQDLGLFGLYK	4	1	1	Q8BH59		1850.04	0	4.221e-07			High	3.83268	0
	YGQVTPLEIDILYQLADLYNASGR	7	1	1	Q8BH59		2712.38	0	0.001109			High	3.07957	0
	LATATFAGIENK	3	1	1	Q8BH59		1235.66	0	9.2e-05			High	3.03019	0
	SSPQFGVTLVTYELLQR	1	1	1	Q8BH59		1938.03	0	0.0001793			High	2.83271	0
	GTGSVVGELMYK	2	1	1	Q8BH59		1240.62	0.001	0.009291			High	2.58563	0
	VGGINLLTAGALAGVPAASLVTPADVIK	5	1	1	Q8BH59		2588.5	0.001	0.009524			Medium	2.38201	0
	DIEVTKEEFAQSAIR	2	1	1	Q8BH59		1735.89	0.001	0.01114			High	2.27255	1
	IAPLAEGALPYNLAELQR	1	1	1	Q8BH59		1939.06	0.001	0.009945			High	2.06083	0
	NIFLQYASTEVDGEHYMTPEDFVQR	1	1	1	Q8BH59		2989.36	0.001	0.00954			High	1.79842	0
	LLLADENGR	1	1	1	Q8BH59		1000.53	0.006	0.09084			High	1.71672	0
Q9CQE8	RNA transcription, translation and transport factor protein OS=Mus musculus OX=10090 GN=RTRAF PE=1 SV=1 - [RTRAF_MOUSE]	4		4	244	28.1348	6.88818
	Sequence	# PSMs	# Proteins	# Protein Groups	Protein Group Accessions	Modifications	MH+ [Da]	q-Value	PEP	A2	XCorr A2	B2	XCorr B2	# Missed Cleavages
	AGVMALANLLQIQR	2	1	1	Q9CQE8		1497.86	0	0.001432			High	2.73829	0
	QEAIDWLLGLAVR	1	1	1	Q9CQE8		1483.82	0.001	0.01051			High	1.42984	0
	LEYGDNAEK	1	1	1	Q9CQE8		1038.47	0.002	0.02528			High	1.96462	0
Q9D1A2	Cytosolic non-specific dipeptidase OS=Mus musculus OX=10090 GN=Cndp2 PE=1 SV=1 - [CNDP2_MOUSE]	2		2	475	52.7336	5.65576
	Sequence	# PSMs	# Proteins	# Protein Groups	Protein Group Accessions	Modifications	MH+ [Da]	q-Value	PEP	A2	XCorr A2	B2	XCorr B2	# Missed Cleavages
	TGQEIPVNLR	1	1	1	Q9D1A2		1126.62	0.002	0.03305			High	2.23463	0
	TVFGVEPDLTR	1	1	1	Q9D1A2		1233.64	0.002	0.03166			High	1.86354	0
Q9DAW9	Calponin-3 OS=Mus musculus OX=10090 GN=Cnn3 PE=1 SV=1 - [CNN3_MOUSE]	3		3	330	36.4058	5.71924
	Sequence	# PSMs	# Proteins	# Protein Groups	Protein Group Accessions	Modifications	MH+ [Da]	q-Value	PEP	A2	XCorr A2	B2	XCorr B2	# Missed Cleavages
	AGQSVIGLQMGTNK	1	1	1	Q9DAW9		1403.73	0	3.754e-05			High	2.84828	0
	GASQAGMLAPGTR	2	1	1	Q9DAW9		1216.61	0	2.003e-05			High	2.42531	0
P18760	Cofilin-1 OS=Mus musculus OX=10090 GN=Cfl1 PE=1 SV=3 - [COF1_MOUSE]	10		10	166	18.5477	8.08936
	Sequence	# PSMs	# Proteins	# Protein Groups	Protein Group Accessions	Modifications	MH+ [Da]	q-Value	PEP	A2	XCorr A2	B2	XCorr B2	# Missed Cleavages
	LGGSAVISLEGKPL	2	1	1	P18760		1340.78	0	0.0003071			High	3.74563	0
	YALYDATYETK	3	1	1	P18760		1337.62	0	0.0001333			High	3.28478	0
	KEDLVFIFWAPENAPLK	2	1	1	P18760		2017.08	0.001	0.01085			High	3.20474	1
	NIILEEGKEILVGDVGQTVDDPYTTFVK	2	1	1	P18760		3092.6	0.001	0.01683			High	2.38505	1
	VFNDMK	1	1	1	P18760		753.359	0.014	0.1653			Medium	1.74309	0
Q9WUM4	Coronin-1C OS=Mus musculus OX=10090 GN=Coro1c PE=1 SV=2 - [COR1C_MOUSE]	3		3	474	53.087	7.07861
	Sequence	# PSMs	# Proteins	# Protein Groups	Protein Group Accessions	Modifications	MH+ [Da]	q-Value	PEP	A2	XCorr A2	B2	XCorr B2	# Missed Cleavages
	KPTDTASVQNEAK	2	1	1	Q9WUM4		1388.7	0	0.0007183			High	3.24246	0
	AIFLADGNVFTTGFSR	1	1	1	Q9WUM4		1715.87	0	0.002017			High	1.51153	0
Q9CQI6	Coactosin-like protein OS=Mus musculus OX=10090 GN=Cotl1 PE=1 SV=3 - [COTL1_MOUSE]	7		7	142	15.934	5.40186
	Sequence	# PSMs	# Proteins	# Protein Groups	Protein Group Accessions	Modifications	MH+ [Da]	q-Value	PEP	A2	XCorr A2	B2	XCorr B2	# Missed Cleavages
	FALITWIGEDVSGLQR	4	1	1	Q9CQI6		1804.96	0	8.262e-07			High	4.38707	0
	LFAFVR	1	1	1	Q9CQI6		752.443	0.006	0.1014			High	1.4992	0
	ELEEDFIR	2	1	1	Q9CQI6		1050.51	0.015	0.171			Medium	1.91543	0
Q8BTV2	Cleavage and polyadenylation specificity factor subunit 7 OS=Mus musculus OX=10090 GN=Cpsf7 PE=1 SV=2 - [CPSF7_MOUSE]	3		3	471	51.9793	8.00146
	Sequence	# PSMs	# Proteins	# Protein Groups	Protein Group Accessions	Modifications	MH+ [Da]	q-Value	PEP	A2	XCorr A2	B2	XCorr B2	# Missed Cleavages
	SYSVGASGSSSR	1	1	1	Q8BTV2		1144.52	0	4.193e-05			High	3.19037	0
	AVSGASAGDYSDAIETLLTAIAVIK	2	1	1	Q8BTV2		2436.28	0	0.001303			High	3.17511	0
Q9CXV3	Gamma-crystallin F OS=Mus musculus OX=10090 GN=Crygf PE=2 SV=3 - [CRGF_MOUSE]	30		24	174	21.2348	7.25439
	Sequence	# PSMs	# Proteins	# Protein Groups	Protein Group Accessions	Modifications	MH+ [Da]	q-Value	PEP	A2	XCorr A2	B2	XCorr B2	# Missed Cleavages
	HYECSTDHSNLQPYFSR	5	2	2	P04342;Q9CXV3	C4(Carbamidomethyl)	2140.91	0	5.737e-05	High	3.48483	High	4.31762	0
	RGDYPDYQQWMGFSDSVR	7	2	2	P04342;Q9CXV3		2206.96	0	2.267e-05	High	3.47686	High	3.7621	1
	YHDWGAMNAR	7	2	2	P04342;Q9CXV3		1220.53	0	0.003391	High	3.39603	High	3.54705	0
	SCHLIPHSTSHR	1	1	1	Q9CXV3	C2(Carbamidomethyl)	1431.69	0	0.000746			High	3.248	0
	GQMVEITDDCSHLQDR	2	1	1	Q9CXV3	C10(Carbamidomethyl)	1903.82	0	0.0008332			High	2.41339	0
	GDYPDYQQWMGFSDSVR	1	2	2	P04342;Q9CXV3		2050.85	0	0.002995			High	2.08177	0
	ITFYEDR	5	2	2	P04342;Q9CXV3		943.446	0.004	0.1098	High	1.9398	High	2.1856	0
	QYLLRPGEYR	1	3	3	P04344;P04342;Q9CXV3		1294.69	0.007	0.1034			High	0.732443	0
	VDSGCWMLYEQPNFAGCQYFLR	1	1	1	Q9CXV3	C5(Carbamidomethyl); C17(Carbamidomethyl)	2741.19	0.015	0.1795			Medium	1.67958	0
Q8CJ40	Rootletin OS=Mus musculus OX=10090 GN=Crocc PE=1 SV=2 - [CROCC_MOUSE]	5		5	2009	226.809	5.5542
	Sequence	# PSMs	# Proteins	# Protein Groups	Protein Group Accessions	Modifications	MH+ [Da]	q-Value	PEP	A2	XCorr A2	B2	XCorr B2	# Missed Cleavages
	VEESEGNLR	2	1	1	Q8CJ40		1032.49	0	0.004241			High	2.45198	0
	LRDQTAASAQAQEDAQR	2	1	1	Q8CJ40		1858.89	0.001	0.01296			High	4.32935	1
	AQLEEATAAHAQTVK	1	1	1	Q8CJ40		1567.81	0.018	0.1956			Medium	1.7923	0
Q60737	Casein kinase II subunit alpha OS=Mus musculus OX=10090 GN=Csnk2a1 PE=1 SV=2 - [CSK21_MOUSE]	2		2	391	45.1048	7.73779
	Sequence	# PSMs	# Proteins	# Protein Groups	Protein Group Accessions	Modifications	MH+ [Da]	q-Value	PEP	A2	XCorr A2	B2	XCorr B2	# Missed Cleavages
	DVKPHNVMIDHEHRK	1	1	1	Q60737		1854.94	0.002	0.0297			High	1.85209	1
	VYTDVNTHRPR	1	1	1	Q60737		1357.69	0.006	0.09851			High	1.2973	0
Q99LD4	COP9 signalosome complex subunit 1 OS=Mus musculus OX=10090 GN=Gps1 PE=1 SV=1 - [CSN1_MOUSE]	2		2	471	53.4081	6.84424
	Sequence	# PSMs	# Proteins	# Protein Groups	Protein Group Accessions	Modifications	MH+ [Da]	q-Value	PEP	A2	XCorr A2	B2	XCorr B2	# Missed Cleavages
	EGSQGELTPANSQSR	1	1	1	Q99LD4		1560.72	0.002	0.02047			High	1.85819	0
	MAAAFNTTVAALEDELTQLILEGLINAR	1	1	1	Q99LD4	N6(Deamidated)	2989.56	0.027	0.2686			Medium	2.39933	0
O88544	COP9 signalosome complex subunit 4 OS=Mus musculus OX=10090 GN=Cops4 PE=1 SV=1 - [CSN4_MOUSE]	2		2	406	46.2557	5.8335
	Sequence	# PSMs	# Proteins	# Protein Groups	Protein Group Accessions	Modifications	MH+ [Da]	q-Value	PEP	A2	XCorr A2	B2	XCorr B2	# Missed Cleavages
	IASQMITEGR	1	1	1	O88544		1105.57	0	0.004222			High	1.95974	0
	ATTADGSSILDR	1	1	1	O88544		1206.59	0.001	0.01622			High	3.10693	0
P56546	C-terminal-binding protein 2 OS=Mus musculus OX=10090 GN=Ctbp2 PE=1 SV=2 - [CTBP2_MOUSE]	3		3	445	48.9261	6.94678
	Sequence	# PSMs	# Proteins	# Protein Groups	Protein Group Accessions	Modifications	MH+ [Da]	q-Value	PEP	A2	XCorr A2	B2	XCorr B2	# Missed Cleavages
	AFGFSVIFYDPYLQDGIER	1	1	1	P56546		2237.09	0	0.004809			High	1.75237	0
	VQSVEQIR	2	1	1	P56546		958.53	0.002	0.01998			High	1.60902	0
Q02248	Catenin beta-1 OS=Mus musculus OX=10090 GN=Ctnnb1 PE=1 SV=1 - [CTNB1_MOUSE]	4		4	781	85.4162	5.85889
	Sequence	# PSMs	# Proteins	# Protein Groups	Protein Group Accessions	Modifications	MH+ [Da]	q-Value	PEP	A2	XCorr A2	B2	XCorr B2	# Missed Cleavages
	TMQNTNDVETAR	2	1	1	Q02248		1379.62	0	0.0001783			High	3.20364	0
	GLNTIPLFVQLLYSPIENIQR	1	1	1	Q02248		2428.35	0	0.003065			High	1.54418	0
	TSMGGTQQQFVEGVR	1	1	1	Q02248		1624.76	0.024	0.2457			Medium	1.12365	0
Q9D0M3	Cytochrome c1, heme protein, mitochondrial OS=Mus musculus OX=10090 GN=Cyc1 PE=1 SV=1 - [CY1_MOUSE]	9		9	325	35.3049	9.15869
	Sequence	# PSMs	# Proteins	# Protein Groups	Protein Group Accessions	Modifications	MH+ [Da]	q-Value	PEP	A2	XCorr A2	B2	XCorr B2	# Missed Cleavages
	HGGEDYVFSLLTGYCEPPTGVSLR	2	1	1	Q9D0M3	C15(Carbamidomethyl)	2654.26	0	9.891e-05			High	3.11936	0
	HLVGVCYTEEEAK	1	1	1	Q9D0M3	C6(Carbamidomethyl)	1534.72	0	0.003148			High	2.84724	0
	MLLMMGLLLPLTYAMK	3	1	1	Q9D0M3		1839	0	0.003961			High	2.07429	0
	LSDYFPKPYPNPEAAR	2	1	1	Q9D0M3		1864.92	0.002	0.03037			High	2.45411	0
	ALAEEVEVQDGPNDDGEMFMRPGK	1	1	1	Q9D0M3		2634.18	0.003	0.03798			High	2.14898	0
P62897	Cytochrome c, somatic OS=Mus musculus OX=10090 GN=Cycs PE=1 SV=2 - [CYC_MOUSE]	7		7	105	11.598	9.5835
	Sequence	# PSMs	# Proteins	# Protein Groups	Protein Group Accessions	Modifications	MH+ [Da]	q-Value	PEP	A2	XCorr A2	B2	XCorr B2	# Missed Cleavages
	TGQAAGFSYTDANK	2	1	1	P62897		1430.65	0	0.001983			High	3.89648	0
	ADLIAYLK	2	1	1	P62897		906.527	0	0.00704			High	2.24153	0
	TGPNLHGLFGR	3	1	1	P62897		1168.62	0	0.003989			High	2.20108	0
Q9JII5	DAZ-associated protein 1 OS=Mus musculus OX=10090 GN=Dazap1 PE=1 SV=2 - [DAZP1_MOUSE]	3		3	406	43.187	8.55811
	Sequence	# PSMs	# Proteins	# Protein Groups	Protein Group Accessions	Modifications	MH+ [Da]	q-Value	PEP	A2	XCorr A2	B2	XCorr B2	# Missed Cleavages
	NQAPGQPGASQWGSR	2	1	1	Q9JII5		1540.72	0	0.002806			High	2.63065	0
	LFVGGLDWSTTQETLR	1	1	1	Q9JII5		1822.94	0	5.103e-05			High	2.57	0
O88487	Cytoplasmic dynein 1 intermediate chain 2 OS=Mus musculus OX=10090 GN=Dync1i2 PE=1 SV=1 - [DC1I2_MOUSE]	3		3	612	68.3517	5.2876
	Sequence	# PSMs	# Proteins	# Protein Groups	Protein Group Accessions	Modifications	MH+ [Da]	q-Value	PEP	A2	XCorr A2	B2	XCorr B2	# Missed Cleavages
	SVSTPSEAGSQDSGDGAVGSR	1	1	1	O88487		1950.86	0	0.002024			High	2.32399	0
	TLAEINANR	2	1	1	O88487		1001.53	0.001	0.01761			High	1.93269	0
Q8R1Q8	Cytoplasmic dynein 1 light intermediate chain 1 OS=Mus musculus OX=10090 GN=Dync1li1 PE=1 SV=1 - [DC1L1_MOUSE]	2		2	523	56.5791	6.41748
	Sequence	# PSMs	# Proteins	# Protein Groups	Protein Group Accessions	Modifications	MH+ [Da]	q-Value	PEP	A2	XCorr A2	B2	XCorr B2	# Missed Cleavages
	AGATSEGVLANFFNSLLSK	1	1	1	Q8R1Q8		1925.99	0	0.006096			High	1.95149	0
	DTLVMLVVDMSKPWTALDSLQK	1	1	1	Q8R1Q8		2490.29	0.003	0.03928			High	3.57162	0
O08788	Dynactin subunit 1 OS=Mus musculus OX=10090 GN=Dctn1 PE=1 SV=3 - [DCTN1_MOUSE]	6		6	1281	141.588	5.89697
	Sequence	# PSMs	# Proteins	# Protein Groups	Protein Group Accessions	Modifications	MH+ [Da]	q-Value	PEP	A2	XCorr A2	B2	XCorr B2	# Missed Cleavages
	ELTNQQEASVER	2	1	1	O08788		1403.67	0	0.0007358			High	3.40287	0
	MQEQQADLQR	2	1	1	O08788		1246.58	0	0.002635			High	2.91661	0
	GAAGEQLSFAAGLVYSLSLLQATLHR	1	1	1	O08788		2673.43	0	0.001982			High	2.26126	0
	DLETSCSDTR	1	1	1	O08788	C6(Carbamidomethyl)	1183.48	0.002	0.02023			High	2.0102	0
Q99KJ8	Dynactin subunit 2 OS=Mus musculus OX=10090 GN=Dctn2 PE=1 SV=3 - [DCTN2_MOUSE]	4		4	402	44.0897	5.26221
	Sequence	# PSMs	# Proteins	# Protein Groups	Protein Group Accessions	Modifications	MH+ [Da]	q-Value	PEP	A2	XCorr A2	B2	XCorr B2	# Missed Cleavages
	LTELEATVR	1	1	1	Q99KJ8		1031.57	0.001	0.01649			High	2.02821	0
	ENLATVEGNFASIDAR	2	1	1	Q99KJ8	N2(Deamidated); N9(Deamidated)	1708.8	0.007	0.1064			Medium	2.08605	0
	VHQLYETIQR	1	1	1	Q99KJ8		1286.68	0.013	0.1529			Medium	1.27185	0
Q9CWS0	N(G),N(G)-dimethylarginine dimethylaminohydrolase 1 OS=Mus musculus OX=10090 GN=Ddah1 PE=1 SV=3 - [DDAH1_MOUSE]	3		3	285	31.3609	5.97314
	Sequence	# PSMs	# Proteins	# Protein Groups	Protein Group Accessions	Modifications	MH+ [Da]	q-Value	PEP	A2	XCorr A2	B2	XCorr B2	# Missed Cleavages
	TPEEYPESAK	2	1	1	Q9CWS0		1150.52	0	0.006288			High	2.97336	0
	IMQQMSDHRYDK	1	1	1	Q9CWS0		1551.7	0	0.00494			High	2.90171	1
Q99LD8	N(G),N(G)-dimethylarginine dimethylaminohydrolase 2 OS=Mus musculus OX=10090 GN=Ddah2 PE=1 SV=1 - [DDAH2_MOUSE]	4		4	285	29.6273	6.01123
	Sequence	# PSMs	# Proteins	# Protein Groups	Protein Group Accessions	Modifications	MH+ [Da]	q-Value	PEP	A2	XCorr A2	B2	XCorr B2	# Missed Cleavages
	GGGDLPNSQEALQK	2	1	1	Q99LD8		1413.69	0	0.0004614			High	2.619	0
	GLCGMGGPR	2	1	1	Q99LD8	C3(Carbamidomethyl)	904.41	0.001	0.01823			High	2.08689	0
Q91VR5	ATP-dependent RNA helicase DDX1 OS=Mus musculus OX=10090 GN=Ddx1 PE=1 SV=1 - [DDX1_MOUSE]	6		6	740	82.4478	7.21045
	Sequence	# PSMs	# Proteins	# Protein Groups	Protein Group Accessions	Modifications	MH+ [Da]	q-Value	PEP	A2	XCorr A2	B2	XCorr B2	# Missed Cleavages
	FLVLDEADGLLSQGYSDFINR	3	1	1	Q91VR5		2372.18	0	0.0001569			High	4.01457	0
	DNTRPGANSPEMWSEAIK	1	1	1	Q91VR5		2002.92	0	7.792e-06			High	3.61983	0
	ELAEQTLNNVK	1	1	1	Q91VR5		1258.66	0	0.004392			High	2.74876	0
	HYYEVSCHDQGLCR	1	1	1	Q91VR5	C7(Carbamidomethyl); C13(Carbamidomethyl)	1823.76	0	0.000188			High	2.38343	0
Q61656	Probable ATP-dependent RNA helicase DDX5 OS=Mus musculus OX=10090 GN=Ddx5 PE=1 SV=2 - [DDX5_MOUSE]	22		14	614	69.2468	8.92432
	Sequence	# PSMs	# Proteins	# Protein Groups	Protein Group Accessions	Modifications	MH+ [Da]	q-Value	PEP	A2	XCorr A2	B2	XCorr B2	# Missed Cleavages
	STCIYGGAPK	3	2	2	Q501J6;Q61656	C3(Carbamidomethyl)	1053.5	0	0.004118	High	2.70606	High	2.87576	0
	APILIATDVASR	2	2	2	Q501J6;Q61656		1226.71	0	0.001039	High	2.46418	High	2.98225	0
	MLDMGFEPQIR	1	3	3	Q501J6;Q62167;Q61656		1336.64	0	0.0001745			High	2.92038	0
	TGTAYTFFTPNNIK	2	1	1	Q61656		1574.78	0	0.004602			High	2.30996	0
	TTYLVLDEADR	1	1	1	Q61656		1295.64	0	0.001944			High	2.18046	0
	GLDVEDVK	4	2	2	Q501J6;Q61656		874.449	0.002	0.02508	High	2.12419	High	2.54693	0
	GVEICIATPGR	5	2	2	Q501J6;Q61656	C5(Carbamidomethyl)	1172.6	0.002	0.02137	High	1.63847	High	2.10347	0
	GDGPICLVLAPTR	1	1	1	Q501J6	C6(Carbamidomethyl)	1368.73	0.003	0.09717	High	2.1706			0
	RTAQEVDTYR	1	1	1	Q61656		1238.61	0.003	0.0487			High	2.44562	1
	TLSYLLPAIVHINHQPFLER	1	1	1	Q61656		2361.3	0.013	0.1508			Medium	1.86783	0
	TAQEVDTYRR	1	1	1	Q61656		1238.61	0.04	0.3621			Medium	1.39169	1
Q7TNV0	Protein DEK OS=Mus musculus OX=10090 GN=Dek PE=1 SV=1 - [DEK_MOUSE]	2		2	380	43.132	6.85889
	Sequence	# PSMs	# Proteins	# Protein Groups	Protein Group Accessions	Modifications	MH+ [Da]	q-Value	PEP	A2	XCorr A2	B2	XCorr B2	# Missed Cleavages
	SGVNSELVK	1	1	1	Q7TNV0		932.501	0.001	0.01432			High	1.516	0
	LCEIER	1	1	1	Q7TNV0	C2(Carbamidomethyl)	819.401	0.028	0.2856			Medium	1.96471	0
Q9R0P5	Destrin OS=Mus musculus OX=10090 GN=Dstn PE=1 SV=3 - [DEST_MOUSE]	12		12	165	18.5095	7.97217
	Sequence	# PSMs	# Proteins	# Protein Groups	Protein Group Accessions	Modifications	MH+ [Da]	q-Value	PEP	A2	XCorr A2	B2	XCorr B2	# Missed Cleavages
	KEELMFFLWAPEQAPLK	2	1	1	Q9R0P5		2077.08	0	0.001028			High	3.73455	1
	YALYDASFETK	4	1	1	Q9R0P5		1307.61	0	0.0002875			High	2.94542	0
	HEYQANGPEDLNR	2	1	1	Q9R0P5		1542.69	0	0.0005446			High	2.88427	0
	HFVGMLPEK	3	1	1	Q9R0P5		1057.55	0.003	0.05286			High	2.30641	0
	HFVGMLPEKDCR	1	1	1	Q9R0P5	C11(Carbamidomethyl)	1488.7	0.005	0.07234			High	1.75834	1
P26443	Glutamate dehydrogenase 1, mitochondrial OS=Mus musculus OX=10090 GN=Glud1 PE=1 SV=1 - [DHE3_MOUSE]	9		9	558	61.2982	8.00146
	Sequence	# PSMs	# Proteins	# Protein Groups	Protein Group Accessions	Modifications	MH+ [Da]	q-Value	PEP	A2	XCorr A2	B2	XCorr B2	# Missed Cleavages
	IIAEGANGPTTPEADKIFLER	1	1	1	P26443		2242.17	0	0.00572			High	2.99058	1
	YSTDVSVDEVK	1	1	1	P26443		1241.58	0	0.002537			High	2.28073	0
	TAAYVNAIEK	2	1	1	P26443		1079.57	0.001	0.01121			High	2.35762	0
	MVEGFFDR	2	1	1	P26443		1000.45	0.001	0.0137			High	2.17462	0
	YNLGLDLR	1	1	1	P26443		963.523	0.001	0.009803			High	2.029	0
	HGGTIPVVPTAEFQDR	2	1	1	P26443		1723.86	0.002	0.03579			High	2.1143	0
Q8BVI4	Dihydropteridine reductase OS=Mus musculus OX=10090 GN=Qdpr PE=1 SV=2 - [DHPR_MOUSE]	7		7	241	25.5538	7.81104
	Sequence	# PSMs	# Proteins	# Protein Groups	Protein Group Accessions	Modifications	MH+ [Da]	q-Value	PEP	A2	XCorr A2	B2	XCorr B2	# Missed Cleavages
	AALDGTPGMIGYGMAK	2	1	1	Q8BVI4		1552.74	0	0.00149			High	3.0518	0
	GAVHQLCQSLAGK	1	1	1	Q8BVI4	C7(Carbamidomethyl)	1368.7	0	0.001127			High	2.88082	0
	MTDSFTEQADQVTADVGK	3	1	1	Q8BVI4		1942.85	0	0.001215			High	2.20493	0
	VLVYGGR	1	1	1	Q8BVI4		763.444	0.004	0.06697			High	1.6918	0
O08749	Dihydrolipoyl dehydrogenase, mitochondrial OS=Mus musculus OX=10090 GN=Dld PE=1 SV=2 - [DLDH_MOUSE]	14		14	509	54.2382	7.89893
	Sequence	# PSMs	# Proteins	# Protein Groups	Protein Group Accessions	Modifications	MH+ [Da]	q-Value	PEP	A2	XCorr A2	B2	XCorr B2	# Missed Cleavages
	IPNIYAIGDVVAGPMLAHK	2	1	1	O08749		1979.08	0	2.211e-07			High	4.04553	0
	SEEQLKEEGIEFK	4	1	1	O08749		1565.76	0	0.0005285			High	3.87574	1
	EANLAAAFGKPINF	2	1	1	O08749		1462.77	0	0.001336			High	3.36844	0
	ADGSTQVIDTK	2	1	1	O08749		1134.56	0	0.002002			High	3.18615	0
	TNADTDGMVK	2	1	1	O08749		1051.47	0	0.00484			High	2.87162	0
	IDVSVEAASGGK	1	1	1	O08749		1132.58	0	0.001977			High	2.23779	0
	VCHAHPTLSEAFR	1	1	1	O08749	C2(Carbamidomethyl)	1524.73	0	0.000145			High	2.14153	0
Q62108	Disks large homolog 4 OS=Mus musculus OX=10090 GN=Dlg4 PE=1 SV=1 - [DLG4_MOUSE]	2		2	724	80.4228	5.87158
	Sequence	# PSMs	# Proteins	# Protein Groups	Protein Group Accessions	Modifications	MH+ [Da]	q-Value	PEP	A2	XCorr A2	B2	XCorr B2	# Missed Cleavages
	DWGSSSGSQGR	1	1	1	Q62108		1123.47	0	0.006312			High	2.63116	0
	FGSCVPHTTRPK	1	1	1	Q62108	C4(Carbamidomethyl)	1386.7	0.005	0.07486			High	1.60765	0
P11531	Dystrophin OS=Mus musculus OX=10090 GN=Dmd PE=1 SV=3 - [DMD_MOUSE]	2		2	3678	425.566	5.93506
	Sequence	# PSMs	# Proteins	# Protein Groups	Protein Group Accessions	Modifications	MH+ [Da]	q-Value	PEP	A2	XCorr A2	B2	XCorr B2	# Missed Cleavages
	LETELR	1	2	2	P63101;P11531		760.42	0.007	0.1114			High	1.48717	0
	TQNPENWEHAK	1	1	1	P11531		1353.61	0.049	0.4312			Medium	1.29414	0
P60904	DnaJ homolog subfamily C member 5 OS=Mus musculus OX=10090 GN=Dnajc5 PE=1 SV=1 - [DNJC5_MOUSE]	7		7	198	22.0863	5.07178
	Sequence	# PSMs	# Proteins	# Protein Groups	Protein Group Accessions	Modifications	MH+ [Da]	q-Value	PEP	A2	XCorr A2	B2	XCorr B2	# Missed Cleavages
	YHPDKNPDNPEAADKFK	3	1	1	P60904		1985.93	0	0.0009423			High	2.37748	2
	YHPDKNPDNPEAADK	4	1	1	P60904		1710.77	0.001	0.008261			Medium	2.35407	1
Q9Z2W0	Aspartyl aminopeptidase OS=Mus musculus OX=10090 GN=Dnpep PE=1 SV=2 - [DNPEP_MOUSE]	5		5	473	52.1738	7.25439
	Sequence	# PSMs	# Proteins	# Protein Groups	Protein Group Accessions	Modifications	MH+ [Da]	q-Value	PEP	A2	XCorr A2	B2	XCorr B2	# Missed Cleavages
	YASNAVSESMIR	1	1	1	Q9Z2W0		1327.62	0	0.004138			High	2.70895	0
	GTPEPGPLGATDER	1	1	1	Q9Z2W0		1396.66	0.018	0.194			Medium	1.50158	0
	LVHIERPILR	1	1	1	Q9Z2W0		1245.78	0.04	0.364			Medium	0.941135	0
	MVTLYDNEEVGSESAQGAQSLLTELILR	1	1	1	Q9Z2W0		3066.53	0.042	0.3736			Medium	1.62279	0
	LTAFEEAIPK	1	1	1	Q9Z2W0		1118.61	0.046	0.4096			Medium	1.99172	0
P97427	Dihydropyrimidinase-related protein 1 OS=Mus musculus OX=10090 GN=Crmp1 PE=1 SV=1 - [DPYL1_MOUSE]	22		19	572	62.1286	7.12256
	Sequence	# PSMs	# Proteins	# Protein Groups	Protein Group Accessions	Modifications	MH+ [Da]	q-Value	PEP	A2	XCorr A2	B2	XCorr B2	# Missed Cleavages
	MDENQFVAVTSTNAAK	4	3	3	P97427;O08553;Q62188		1725.81	0	0.002574	High	2.39849	High	3.0745	0
	QIGENLIVPGGVK	4	2	2	P97427;O08553		1323.76	0	0.007298	High	1.63965	High	2.22609	0
	GMYDGPVYEVPATPK	1	1	1	P97427		1623.77	0	0.004226			High	3.28754	0
	SAADIIALAR	2	1	1	P97427		1000.58	0	0.0004922			High	3.09082	0
	IVFEDGNISVSK	2	1	1	P97427		1307.68	0	0.0007128			High	3.0456	0
	KPFPEHLYQR	2	1	1	P97427		1314.69	0	0.00174			High	2.42967	0
	IFNLYPR	3	2	2	P97427;Q62188		922.513	0.002	0.03033	High	1.69034	High	2.7433	0
	INCPVYITK	1	1	1	P97427	C3(Carbamidomethyl)	1107.58	0.003	0.04319			High	2.32989	0
	DLYQMSDSQLYEAFTFLK	2	1	1	P97427		2199.03	0.003	0.04331			Medium	1.70412	0
	IVAPPGGR	1	3	3	P97427;O08553;Q62188		766.457	0.013	0.1562			Medium	0.440679	0
O35098	Dihydropyrimidinase-related protein 4 OS=Mus musculus OX=10090 GN=Dpysl4 PE=1 SV=1 - [DPYL4_MOUSE]	6		6	572	61.9225	6.97607
	Sequence	# PSMs	# Proteins	# Protein Groups	Protein Group Accessions	Modifications	MH+ [Da]	q-Value	PEP	A2	XCorr A2	B2	XCorr B2	# Missed Cleavages
	VVLEDGNLLVTPGAGR	2	1	1	O35098		1609.89	0.001	0.01571			High	2.11928	0
	GAADMVAQAK	1	1	1	O35098		961.469	0.001	0.01446			High	2.04751	0
	IFNFYPR	1	1	1	O35098		956.497	0.016	0.185			Medium	1.67752	0
	LAEIHGVPR	1	1	1	O35098		991.567	0.022	0.2271			Medium	1.74106	0
	GVVVFGEPITASLGTDGSHYWSK	1	1	1	O35098		2407.19	0.037	0.346			Medium	1.64026	0
Q9EQF6	Dihydropyrimidinase-related protein 5 OS=Mus musculus OX=10090 GN=Dpysl5 PE=1 SV=1 - [DPYL5_MOUSE]	3		3	564	61.4773	7.09326
	Sequence	# PSMs	# Proteins	# Protein Groups	Protein Group Accessions	Modifications	MH+ [Da]	q-Value	PEP	A2	XCorr A2	B2	XCorr B2	# Missed Cleavages
	FVAVTSSNAAK	1	1	1	Q9EQF6		1094.58	0	0.003568			High	3.04131	0
	LDTNTSTYLMSLLANDTLNIVASDHRPFTTK	2	1	1	Q9EQF6		3452.74	0.002	0.03591			High	3.15094	0
Q9QXS6	Drebrin OS=Mus musculus OX=10090 GN=Dbn1 PE=1 SV=4 - [DREB_MOUSE]	9		9	706	77.2392	4.48779
	Sequence	# PSMs	# Proteins	# Protein Groups	Protein Group Accessions	Modifications	MH+ [Da]	q-Value	PEP	A2	XCorr A2	B2	XCorr B2	# Missed Cleavages
	LREDENAEPVGTTYQK	3	1	1	Q9QXS6		1849.89	0	0.000667			High	3.01771	1
	SPSDSSTASTPIAEQIER	2	1	1	Q9QXS6		1875.89	0	0.001478			High	2.36377	0
	MAPTPIPTR	2	1	1	Q9QXS6		983.531	0.006	0.09861			High	1.60071	0
	LSSPVLHR	1	1	1	Q9QXS6		908.531	0.022	0.2273			Medium	1.41918	0
	LRFEQER	1	1	1	Q9QXS6		977.514	0.023	0.2374			Medium	2.30613	1
Q9Z1N5	Spliceosome RNA helicase Ddx39b OS=Mus musculus OX=10090 GN=Ddx39b PE=1 SV=1 - [DX39B_MOUSE]	6		6	428	49.004	5.66846
	Sequence	# PSMs	# Proteins	# Protein Groups	Protein Group Accessions	Modifications	MH+ [Da]	q-Value	PEP	A2	XCorr A2	B2	XCorr B2	# Missed Cleavages
	GSYVSIHSSGFR	3	1	1	Q9Z1N5		1296.63	0	0.0004342			High	2.64908	0
	NCPHIVVGTPGR	1	1	1	Q9Z1N5	C2(Carbamidomethyl)	1306.67	0	0.0008834			High	2.5866	0
	ILVATNLFGR	1	1	1	Q9Z1N5		1103.66	0	0.003739			High	2.34286	0
	VNIAFNYDMPEDSDTYLHR	1	1	1	Q9Z1N5		2300.02	0.025	0.2564			Medium	1.76433	0
Q9JHU4	Cytoplasmic dynein 1 heavy chain 1 OS=Mus musculus OX=10090 GN=Dync1h1 PE=1 SV=2 - [DYHC1_MOUSE]	19		19	4644	531.71	6.41748
	Sequence	# PSMs	# Proteins	# Protein Groups	Protein Group Accessions	Modifications	MH+ [Da]	q-Value	PEP	A2	XCorr A2	B2	XCorr B2	# Missed Cleavages
	VLRPQVTAVAQQNQGEAPEPQDMK	2	1	1	Q9JHU4		2634.33	0	0.002296			High	3.02513	0
	GIFEALRPLETLPVEGLIR	2	1	1	Q9JHU4		2123.22	0	0.002845			High	2.67715	0
	LVAEDIPLLFSLLSDVFPGVQYHR	1	1	1	Q9JHU4	Q21(Deamidated)	2729.46	0	0.004979			High	2.23868	0
	QLQNISQAAASGGAK	1	1	1	Q9JHU4		1443.75	0	0.0004728			High	2.18073	0
	VLTLSEDSPYETLHSFISNAVAPFFK	1	1	1	Q9JHU4		2912.47	0	0.007213			High	1.77791	0
	MPDGPVALEESYSAVMGIVTEVEQYVK	2	1	1	Q9JHU4		2941.42	0.001	0.01355			High	3.25478	0
	LGGSPFGPAGTGK	1	1	1	Q9JHU4		1145.59	0.001	0.009099			High	3.10359	0
	VFYEEELDVPLVLFNEVLDHVLR	4	1	1	Q9JHU4		2787.46	0.002	0.01984			High	2.40114	0
	LVAEDIPLLFSLLSDVFPGVQYHR	1	1	1	Q9JHU4		2728.46	0.003	0.04282			High	1.68121	0
	TYAEPLTAAMVEFYTMSQER	1	1	1	Q9JHU4		2338.06	0.015	0.1681			Medium	1.41669	0
	VQYPQSQACK	1	1	1	Q9JHU4	C9(Carbamidomethyl)	1208.57	0.032	0.3161			Medium	2.05432	0
	ENFIPTIVNFSAEEISDAIR	1	1	1	Q9JHU4		2265.13	0.032	0.3151			Medium	1.48151	0
	LGEDLNK	1	1	1	Q9JHU4		788.412	0.041	0.3713			Medium	1.66091	0
Q9WV92	Band 4.1-like protein 3 OS=Mus musculus OX=10090 GN=Epb41l3 PE=1 SV=1 - [E41L3_MOUSE]	12		12	929	103.274	5.31299
	Sequence	# PSMs	# Proteins	# Protein Groups	Protein Group Accessions	Modifications	MH+ [Da]	q-Value	PEP	A2	XCorr A2	B2	XCorr B2	# Missed Cleavages
	LSMYGVDLHHAK	3	2	2	O70318;Q9WV92		1370.69	0	0.002201			High	3.37859	0
	HVMSVHASGDASHTAR	2	1	1	Q9WV92		1662.78	0	7.738e-06			High	3.09575	0
	VCEHLNLLEK	2	2	2	O70318;Q9WV92	C2(Carbamidomethyl)	1254.65	0	0.0006603			High	3.07703	0
	VLQETILVEER	1	1	1	Q9WV92		1328.74	0	0.001452			High	1.97979	0
	FLTLGSK	2	2	2	O70318;Q9WV92		765.449	0.002	0.02154			High	2.02832	0
	AEEERVEEEDRR	2	1	1	Q9WV92		1546.71	0.027	0.2712			Medium	2.15965	2
P43006	Excitatory amino acid transporter 2 OS=Mus musculus OX=10090 GN=Slc1a2 PE=1 SV=1 - [EAA2_MOUSE]	5		5	572	61.9896	6.68311
	Sequence	# PSMs	# Proteins	# Protein Groups	Protein Group Accessions	Modifications	MH+ [Da]	q-Value	PEP	A2	XCorr A2	B2	XCorr B2	# Missed Cleavages
	NDEVSSLDAFLDLIR	2	1	1	P43006		1706.86	0	0.0003597			High	2.54147	0
	SELDTIDSQHR	1	1	1	P43006		1300.61	0	0.004319			High	2.29121	0
	MQEDIEMTK	2	1	1	P43006		1124.5	0.001	0.01699			High	2.4584	0
Q8BH95	Enoyl-CoA hydratase, mitochondrial OS=Mus musculus OX=10090 GN=Echs1 PE=1 SV=1 - [ECHM_MOUSE]	3		3	290	31.4542	8.48486
	Sequence	# PSMs	# Proteins	# Protein Groups	Protein Group Accessions	Modifications	MH+ [Da]	q-Value	PEP	A2	XCorr A2	B2	XCorr B2	# Missed Cleavages
	NSSVGLIQLNRPK	1	1	1	Q8BH95		1425.81	0.003	0.03645			High	2.16786	0
	TFQDCYSSK	1	1	1	Q8BH95	C5(Carbamidomethyl)	1135.47	0.004	0.06495			High	1.39067	0
	LVEEAIQCAEK	1	1	1	Q8BH95	C8(Carbamidomethyl)	1289.64	0.017	0.1915			Medium	2.30135	0
P62631	Elongation factor 1-alpha 2 OS=Mus musculus OX=10090 GN=Eef1a2 PE=1 SV=1 - [EF1A2_MOUSE]	39		27	463	50.4223	9.02686
	Sequence	# PSMs	# Proteins	# Protein Groups	Protein Group Accessions	Modifications	MH+ [Da]	q-Value	PEP	A2	XCorr A2	B2	XCorr B2	# Missed Cleavages
	NMITGTSQADCAVLIVAAGVGEFEAGISK	8	2	2	P10126;P62631	C11(Carbamidomethyl)	2909.43	0	0.001271	High	3.38591	High	3.19964	0
	EHALLAYTLGVK	5	2	2	P10126;P62631		1314.74	0	0.001202	High	2.48327	High	3.61626	0
	IGGIGTVPVGR	5	2	2	P10126;P62631		1025.61	0	0.001933	High	2.42819	High	2.65588	0
	THINIVVIGHVDSGK	3	2	2	P10126;P62631		1588.88	0	0.004016	High	2.42687	High	3.08767	0
	VETGILRPGMVVTFAPVNITTEVK	3	1	1	P62631		2571.42	0	0.0006351			High	2.9199	0
	MDSTEPAYSEK	2	1	1	P62631		1257.53	0	0.001623			High	2.83131	0
	LPLQDVYK	4	2	2	P10126;P62631		975.545	0.001	0.01507	High	2.49349	High	2.50869	0
	YYITIIDAPGHR	3	1	1	P62631		1418.74	0.001	0.01583			High	2.58955	0
	NMITGTSQADCAVLIVAAGVGEFEAGISK	1	1	1	P10126	Q8(Deamidated); C11(Carbamidomethyl)	2910.45	0.003	0.09837	High	3.29204			0
	STTTGHLIYK	3	2	2	P10126;P62631		1120.6	0.003	0.08262	High	2.10127	High	2.72279	0
	QLIVGVNK	2	2	2	P10126;P62631		870.539	0.003	0.05482			High	1.66221	0
Q9D8N0	Elongation factor 1-gamma OS=Mus musculus OX=10090 GN=Eef1g PE=1 SV=3 - [EF1G_MOUSE]	12		12	437	50.0292	6.7417
	Sequence	# PSMs	# Proteins	# Protein Groups	Protein Group Accessions	Modifications	MH+ [Da]	q-Value	PEP	A2	XCorr A2	B2	XCorr B2	# Missed Cleavages
	VTLADITVVCTLLWLYK	3	1	1	Q9D8N0	C10(Carbamidomethyl)	2008.12	0	0.004077			High	3.01131	0
	ALIAAQYSGAQVR	2	1	1	Q9D8N0		1347.74	0	0.0001811			High	2.99299	0
	KLDPGSEETQTLVR	2	1	1	Q9D8N0		1572.82	0	0.0009101			High	2.9543	1
	ILGLLDTHLK	1	1	1	Q9D8N0		1122.69	0	0.0006684			High	2.35601	0
	STFVLDEFKR	1	1	1	Q9D8N0		1241.65	0.007	0.1088			High	2.51672	1
	GSTPEAAAQVVQWVSFADSDIVPPASTWVFPTLGIMHHNK	1	1	1	Q9D8N0		4291.12	0.013	0.1552			Medium	1.78619	0
	TPEFLR	1	1	1	Q9D8N0		762.413	0.037	0.3449			Medium	1.61642	0
	KLDPGSEETQTLVR	1	1	1	Q9D8N0	Q10(Deamidated)	1573.8	0.046	0.4105			Medium	2.31443	1
P58252	Elongation factor 2 OS=Mus musculus OX=10090 GN=Eef2 PE=1 SV=2 - [EF2_MOUSE]	21		21	858	95.2529	6.82959
	Sequence	# PSMs	# Proteins	# Protein Groups	Protein Group Accessions	Modifications	MH+ [Da]	q-Value	PEP	A2	XCorr A2	B2	XCorr B2	# Missed Cleavages
	STAISLFYELSENDLNFIK	3	1	1	P58252		2204.12	0	0.0001225			High	3.89156	0
	GEGQLSAAER	2	1	1	P58252		1017.49	0	0.003563			High	3.43441	0
	VFDAIMNFR	2	1	1	P58252		1112.55	0	0.001703			High	3.22755	0
	EGALCEENMR	2	1	1	P58252	C5(Carbamidomethyl)	1208.51	0	0.003547			High	2.92242	0
	AYLPVNESFGFTADLR	1	1	1	P58252		1799.89	0.002	0.02539			High	1.60187	0
	STLTDSLVCK	2	1	1	P58252	C9(Carbamidomethyl)	1123.56	0.003	0.05977			High	2.25182	0
	NPADLPK	2	1	1	P58252		754.407	0.004	0.06478			Medium	2.2446	0
	SDPVVSYR	1	1	1	P58252		922.46	0.005	0.07033			High	1.61512	0
	LMEPIYLVEIQCPEQVVGGIYGVLNR	2	1	1	P58252	C12(Carbamidomethyl)	2989.56	0.006	0.08628			High	2.4106	0
	NMSVIAHVDHGK	1	1	1	P58252		1307.65	0.018	0.2004			Medium	1.07631	0
	TGTITTFEHAHNMR	1	1	1	P58252		1615.76	0.027	0.2739			Medium	1.82967	0
	WLPAGDALLQMITIHLPSPVTAQK	2	1	1	P58252		2600.42	0.032	0.3129			Medium	1.31841	0
Q9D8Y0	EF-hand domain-containing protein D2 OS=Mus musculus OX=10090 GN=Efhd2 PE=1 SV=1 - [EFHD2_MOUSE]	4		4	240	26.7746	5.05908
	Sequence	# PSMs	# Proteins	# Protein Groups	Protein Group Accessions	Modifications	MH+ [Da]	q-Value	PEP	A2	XCorr A2	B2	XCorr B2	# Missed Cleavages
	DGFIDLMELK	2	1	1	Q9D8Y0		1180.59	0	0.007312			High	2.82531	0
	EFLLIFR	2	1	1	Q9D8Y0		937.551	0.015	0.1727			Medium	1.62344	0
Q8BFR5	Elongation factor Tu, mitochondrial OS=Mus musculus OX=10090 GN=Tufm PE=1 SV=1 - [EFTU_MOUSE]	6		6	452	49.477	7.56201
	Sequence	# PSMs	# Proteins	# Protein Groups	Protein Group Accessions	Modifications	MH+ [Da]	q-Value	PEP	A2	XCorr A2	B2	XCorr B2	# Missed Cleavages
	YEEIDNAPEER	1	1	1	Q8BFR5		1364.6	0	0.005025			High	2.79879	0
	DKPHVNVGTIGHVDHGK	2	1	1	Q8BFR5		1809.93	0	0.004246			High	1.94113	0
	DLDKPFLLPVESVYSIPGR	2	1	1	Q8BFR5		2145.16	0	0.0001156			High	1.75559	0
	GITINAAHVEYSTAAR	1	1	1	Q8BFR5		1673.85	0.001	0.00873			High	3.00178	0
P08113	Endoplasmin OS=Mus musculus OX=10090 GN=Hsp90b1 PE=1 SV=2 - [ENPL_MOUSE]	18		18	802	92.4183	4.81787
	Sequence	# PSMs	# Proteins	# Protein Groups	Protein Group Accessions	Modifications	MH+ [Da]	q-Value	PEP	A2	XCorr A2	B2	XCorr B2	# Missed Cleavages
	FQSSHHSTDITSLDQYVER	2	1	1	P08113		2250.04	0	0.000333			High	3.89975	0
	DISTNYYASQK	1	1	1	P08113		1289.6	0	0.00109			High	3.78647	0
	GVVDSDDLPLNVSR	2	1	1	P08113		1485.75	0	0.005365			High	3.1786	0
	NLLHVTDTGVGMTR	3	1	1	P08113		1513.78	0	0.000721			High	3.12733	0
	IYFMAGSSR	1	1	1	P08113		1031.5	0	0.005989			High	2.73456	0
	SILFVPTSAPR	1	1	1	P08113		1187.67	0.001	0.009467			High	2.73381	0
	SGTSEFLNK	2	1	1	P08113		982.48	0.002	0.02368			High	2.17976	0
	ELISNASDALDKIR	1	2	2	P08113;P11499		1544.82	0.002	0.02819			High	1.80028	1
	LGVIEDHSNR	2	1	1	P08113		1139.58	0.003	0.04422			High	1.71286	0
	EVEEDEYK	2	1	1	P08113		1040.44	0.003	0.04363			Medium	1.63374	0
	EAESSPFVER	1	1	1	P08113		1150.53	0.036	0.3347			Medium	2.08667	0
Q9R0P3	S-formylglutathione hydrolase OS=Mus musculus OX=10090 GN=Esd PE=1 SV=1 - [ESTD_MOUSE]	6		6	282	31.2993	7.12256
	Sequence	# PSMs	# Proteins	# Protein Groups	Protein Group Accessions	Modifications	MH+ [Da]	q-Value	PEP	A2	XCorr A2	B2	XCorr B2	# Missed Cleavages
	SGYQQAASEHGLVVIAPDTSPR	2	1	1	Q9R0P3		2283.13	0	0.0003963			High	3.36245	0
	AFSGYLGPDESK	2	1	1	Q9R0P3		1270.59	0.002	0.03566			High	1.91928	0
	SVSAFAPICNPVLCSWGK	1	1	1	Q9R0P3	C9(Carbamidomethyl); C14(Carbamidomethyl)	1992.96	0.017	0.1914			Medium	1.66621	0
	VFEHSSVELK	1	1	1	Q9R0P3		1174.61	0.028	0.2837			Medium	1.65889	0
P26040	Ezrin OS=Mus musculus OX=10090 GN=Ezr PE=1 SV=3 - [EZRI_MOUSE]	8		8	586	69.3636	6.1001
	Sequence	# PSMs	# Proteins	# Protein Groups	Protein Group Accessions	Modifications	MH+ [Da]	q-Value	PEP	A2	XCorr A2	B2	XCorr B2	# Missed Cleavages
	FYPEDVAEELIQDITQK	1	1	1	P26040		2038	0	0.0001797			High	3.55789	0
	IGFPWSEIR	2	1	1	P26040		1104.58	0	0.001766			High	2.74855	0
	RKPDTIEVQQMK	2	1	1	P26040		1472.79	0	0.0008255			High	2.43286	1
	RKEDEVEEWQHR	1	1	1	P26040		1640.77	0.003	0.04028			High	2.21004	2
	THNDIIHNENMR	2	1	1	P26040		1493.69	0.04	0.3654			Medium	2.02537	0
Q5XG69	Soluble lamin-associated protein of 75 kDa OS=Mus musculus OX=10090 GN=Fam169a PE=1 SV=3 - [F169A_MOUSE]	18		18	665	73.1949	4.67822
	Sequence	# PSMs	# Proteins	# Protein Groups	Protein Group Accessions	Modifications	MH+ [Da]	q-Value	PEP	A2	XCorr A2	B2	XCorr B2	# Missed Cleavages
	HFQDSEFSSSQGEDENVAK	4	1	1	Q5XG69		2140.89	0	6.271e-06			High	3.48161	0
	TLLGSSDNVATVSNIEK	2	1	1	Q5XG69		1747.91	0	7.484e-06			High	3.31739	0
	DAFASTSEGPEK	2	1	1	Q5XG69		1238.55	0	0.005939			High	3.17739	0
	DLGLHMLEDFVDSFTEDALGLR	5	1	1	Q5XG69		2493.19	0	0.001963			High	3.04759	0
	YPGDHELLWEVEGVGHWHQR	1	1	1	Q5XG69		2444.15	0	1.336e-05			High	3.00052	0
	SQSEEQSEASSEHLEQFTQSAEK	2	1	1	Q5XG69		2596.12	0.001	0.01842			High	1.40003	0
	VPEATLAK	2	1	1	Q5XG69		828.478	0.007	0.1085			Medium	1.90891	0
Q80VD1	Protein FAM98B OS=Mus musculus OX=10090 GN=Fam98b PE=1 SV=1 - [FA98B_MOUSE]	3		3	429	45.3208	8.49951
	Sequence	# PSMs	# Proteins	# Protein Groups	Protein Group Accessions	Modifications	MH+ [Da]	q-Value	PEP	A2	XCorr A2	B2	XCorr B2	# Missed Cleavages
	VDLSSEQAEK	2	1	1	Q80VD1		1105.54	0	0.003858			High	2.64925	0
	LLLFLSTELQALQILQK	1	1	1	Q80VD1		1971.19	0	0.004053			High	2.0837	0
Q05816	Fatty acid-binding protein 5 OS=Mus musculus OX=10090 GN=Fabp5 PE=1 SV=3 - [FABP5_MOUSE]	6		6	135	15.1274	6.53662
	Sequence	# PSMs	# Proteins	# Protein Groups	Protein Group Accessions	Modifications	MH+ [Da]	q-Value	PEP	A2	XCorr A2	B2	XCorr B2	# Missed Cleavages
	MAAMAKPDCIITCDGNNITVK	1	1	1	Q05816	C9(Carbamidomethyl); C13(Carbamidomethyl)	2323.08	0	0.001408			High	2.69052	0
	TTVFSCNLGEK	2	1	1	Q05816	C6(Carbamidomethyl)	1255.59	0	0.001984			High	2.0945	0
	ELGVGLALR	2	1	1	Q05816		927.56	0.001	0.01837			High	1.90653	0
	FDETTADGRK	1	1	1	Q05816		1139.53	0.006	0.1011			High	2.62301	1
P30416	Peptidyl-prolyl cis-trans isomerase FKBP4 OS=Mus musculus OX=10090 GN=Fkbp4 PE=1 SV=5 - [FKBP4_MOUSE]	6		6	458	51.5399	5.71924
	Sequence	# PSMs	# Proteins	# Protein Groups	Protein Group Accessions	Modifications	MH+ [Da]	q-Value	PEP	A2	XCorr A2	B2	XCorr B2	# Missed Cleavages
	RGEAHLAVNDFDLAR	1	1	1	P30416		1683.85	0	0.003554			High	3.67259	1
	TQLAVCQQR	2	1	1	P30416	C6(Carbamidomethyl)	1103.56	0	0.002774			High	3.32753	0
	VFVHYTGWLLDGTK	1	1	1	P30416		1635.85	0	0.001521			High	2.54431	0
	AEVAAGDHPTDAEMK	2	1	1	P30416		1541.69	0.004	0.06528			High	1.51627	0
Q920E5	Farnesyl pyrophosphate synthase OS=Mus musculus OX=10090 GN=Fdps PE=1 SV=1 - [FPPS_MOUSE]	5		5	353	40.5557	5.65576
	Sequence	# PSMs	# Proteins	# Protein Groups	Protein Group Accessions	Modifications	MH+ [Da]	q-Value	PEP	A2	XCorr A2	B2	XCorr B2	# Missed Cleavages
	ALYEALDLQSAFFK	1	1	1	Q920E5		1615.84	0	4.461e-05			High	3.19403	0
	VGTDIQDNK	1	1	1	Q920E5		989.486	0	0.001931			High	2.9671	0
	GLTVVQAFQELVEPK	1	1	1	Q920E5		1657.91	0	0.0003285			High	2.4428	0
	ELGHPEIGDAIAR	1	1	1	Q920E5		1377.71	0.002	0.03125			High	1.86154	0
	YEEDSYNR	1	1	1	Q920E5		1075.43	0.007	0.1101			High	1.82469	0
Q61553	Fascin OS=Mus musculus OX=10090 GN=Fscn1 PE=1 SV=4 - [FSCN1_MOUSE]	5		5	493	54.4739	6.88818
	Sequence	# PSMs	# Proteins	# Protein Groups	Protein Group Accessions	Modifications	MH+ [Da]	q-Value	PEP	A2	XCorr A2	B2	XCorr B2	# Missed Cleavages
	LVARPEPATGFTLEFR	1	1	1	Q61553		1803.97	0	0.0009264			High	2.39141	0
	LINRPIIVFR	1	1	1	Q61553		1240.78	0	0.004334			High	1.98785	0
	DVPWGVDSLITLAFQDQR	3	1	1	Q61553		2060.05	0	0.003898			High	1.93539	0
Q3U0V1	Far upstream element-binding protein 2 OS=Mus musculus OX=10090 GN=Khsrp PE=1 SV=2 - [FUBP2_MOUSE]	13		13	748	76.7277	7.32764
	Sequence	# PSMs	# Proteins	# Protein Groups	Protein Group Accessions	Modifications	MH+ [Da]	q-Value	PEP	A2	XCorr A2	B2	XCorr B2	# Missed Cleavages
	IINDLLQSLR	2	1	1	Q3U0V1		1184.7	0	0.0004035			High	3.48336	0
	VGGGIDVPVPR	2	1	1	Q3U0V1		1065.6	0	0.0001029			High	3.18867	0
	MILIQDGSQNTNVDKPLR	1	1	1	Q3U0V1		2042.07	0	0.003513			High	2.30635	0
	HSVGVVIGR	2	1	1	Q3U0V1		923.536	0.001	0.01101			High	2.46716	0
	SVSLTGAPESVQK	1	1	1	Q3U0V1		1302.68	0.001	0.00869			High	2.26016	0
	GGGGPGGGGPGGGGASGGPSQPPGGGGPGIR	3	1	1	Q3U0V1		2327.09	0.003	0.05992			High	3.58211	0
	GGGGPGGGGPGGGGASGGPSQPPGGGGPGIRK	1	1	1	Q3U0V1		2455.18	0.003	0.04975			High	1.66778	1
	LFVIR	1	1	1	Q3U0V1		647.423	0.049	0.4318			Medium	1.52413	0
P97807	Fumarate hydratase, mitochondrial OS=Mus musculus OX=10090 GN=Fh PE=1 SV=3 - [FUMH_MOUSE]	5		5	507	54.3221	9.0415
	Sequence	# PSMs	# Proteins	# Protein Groups	Protein Group Accessions	Modifications	MH+ [Da]	q-Value	PEP	A2	XCorr A2	B2	XCorr B2	# Missed Cleavages
	LMNESLMLVTALNPHIGYDK	1	1	1	P97807		2259.15	0	0.0008574			High	3.05629	0
	MPIPVIQAFGILK	2	1	1	P97807		1426.85	0	0.003322			High	2.39367	0
	AIEMLGGELGSK	1	1	1	P97807		1204.62	0.001	0.009519			High	3.29493	0
	ETAIELGYLTAEQFDEWVKPK	1	1	1	P97807		2467.24	0.002	0.03311			High	1.92904	0
Q00612	Glucose-6-phosphate 1-dehydrogenase X OS=Mus musculus OX=10090 GN=G6pdx PE=1 SV=3 - [G6PD1_MOUSE]	6		6	515	59.2248	6.49365
	Sequence	# PSMs	# Proteins	# Protein Groups	Protein Group Accessions	Modifications	MH+ [Da]	q-Value	PEP	A2	XCorr A2	B2	XCorr B2	# Missed Cleavages
	HLNSHMNALHQGMQANR	2	1	1	Q00612		1958.91	0	7.787e-06			High	2.95117	0
	NIQETCMSQTGWNR	1	1	1	Q00612	C6(Carbamidomethyl)	1724.75	0	0.0004044			High	2.85411	0
	LTVDDIRK	1	1	1	Q00612		959.549	0.008	0.1174			High	2.07044	1
	LPDAYER	1	1	1	Q00612		863.427	0.008	0.1253			High	1.93192	0
	RNELVIR	1	1	1	Q00612		899.542	0.017	0.1875			Medium	1.87566	1
P61922	4-aminobutyrate aminotransferase, mitochondrial OS=Mus musculus OX=10090 GN=Abat PE=1 SV=1 - [GABT_MOUSE]	16		16	500	56.4156	8.08936
	Sequence	# PSMs	# Proteins	# Protein Groups	Protein Group Accessions	Modifications	MH+ [Da]	q-Value	PEP	A2	XCorr A2	B2	XCorr B2	# Missed Cleavages
	TLLTGLLDLQAQYPQFISR	6	1	1	P61922		2177.2	0	4.985e-07			High	5.45638	0
	NLLLAEVINIIK	2	1	1	P61922		1352.86	0	0.0004128			High	3.383	0
	MLDLYSQISSVPIGYNHPALAK	2	1	1	P61922		2417.26	0	2.98e-05			High	3.09952	0
	IDIPSFDWPIAPFPR	4	1	1	P61922		1770.92	0	0.00602			High	2.64214	0
	GNYLVDVDGNR	1	1	1	P61922		1221.59	0.001	0.01056			High	2.60507	0
	KHGCAFLVDEVQTGGGCTGK	1	1	1	P61922	C4(Carbamidomethyl); C17(Carbamidomethyl)	2120.97	0.009	0.1265			High	2.97796	1
Q8BHN3	Neutral alpha-glucosidase AB OS=Mus musculus OX=10090 GN=Ganab PE=1 SV=1 - [GANAB_MOUSE]	4		4	944	106.844	6.06201
	Sequence	# PSMs	# Proteins	# Protein Groups	Protein Group Accessions	Modifications	MH+ [Da]	q-Value	PEP	A2	XCorr A2	B2	XCorr B2	# Missed Cleavages
	DAVHYGGWEHR	1	1	1	Q8BHN3		1326.59	0	0.002064			High	2.95234	0
	LYNLDVFQYELNNPMALYGSVPVLLAHSFHR	1	1	1	Q8BHN3	Q8(Deamidated)	3621.84	0.005	0.07936			High	2.76982	0
	YSLLPFWYTLFYQAHK	2	1	1	Q8BHN3		2077.06	0.005	0.07826			High	1.75927	0
Q61011	Guanine nucleotide-binding protein G(I)/G(S)/G(T) subunit beta-3 OS=Mus musculus OX=10090 GN=Gnb3 PE=1 SV=2 - [GBB3_MOUSE]	16		12	340	37.216	5.69385
	Sequence	# PSMs	# Proteins	# Protein Groups	Protein Group Accessions	Modifications	MH+ [Da]	q-Value	PEP	A2	XCorr A2	B2	XCorr B2	# Missed Cleavages
	LLVSASQDGK	8	2	2	P62874;Q61011		1017.56	0	0.0007053	High	1.82916	High	2.59889	0
	LFISGACDASAK	2	1	1	Q61011	C7(Carbamidomethyl)	1239.6	0	7.555e-05			High	3.08276	0
	ACADITLAELVSGLEVVGR	1	1	1	Q61011	C2(Carbamidomethyl)	1973.03	0	9.873e-05			High	2.94176	0
	LIVWDTYTTNK	1	1	1	Q61011		1353.7	0	0.002443			High	2.36136	0
	VGILSGHDNR	1	1	1	Q61011		1067.55	0	0.001168			High	2.33428	0
	ELSAHTGYLSCCR	1	1	1	Q61011	C11(Carbamidomethyl); C12(Carbamidomethyl)	1553.68	0.001	0.01212			High	2.05261	0
	LFDLR	1	3	3	P62874;Q61011;Q8K4P0		663.382	0.043	0.3873			Medium	1.66448	0
	LWDVR	1	2	2	P62874;Q61011		688.375	0.044	0.3823	Medium	1.56424			0
P62881	Guanine nucleotide-binding protein subunit beta-5 OS=Mus musculus OX=10090 GN=Gnb5 PE=1 SV=1 - [GNB5_MOUSE]	4		4	395	43.5369	6.45557
	Sequence	# PSMs	# Proteins	# Protein Groups	Protein Group Accessions	Modifications	MH+ [Da]	q-Value	PEP	A2	XCorr A2	B2	XCorr B2	# Missed Cleavages
	LHDVELHQVAER	3	1	1	P62881		1445.74	0	0.00133			High	3.1947	0
	SGQCVQAFETHESDVNSVR	1	1	1	P62881	C4(Carbamidomethyl)	2149.95	0.002	0.02745			High	2.39333	0
P68040	Receptor of activated protein C kinase 1 OS=Mus musculus OX=10090 GN=Rack1 PE=1 SV=3 - [RACK1_MOUSE]	6		6	317	35.0546	7.69385
	Sequence	# PSMs	# Proteins	# Protein Groups	Protein Group Accessions	Modifications	MH+ [Da]	q-Value	PEP	A2	XCorr A2	B2	XCorr B2	# Missed Cleavages
	VWQVTIGTR	1	1	1	P68040		1059.59	0	0.002088			High	2.4327	0
	DETNYGIPQR	2	1	1	P68040		1192.56	0.001	0.007823			High	2.70813	0
	IIVDELKQEVISTSSK	2	1	1	P68040		1788.99	0.001	0.01167			High	2.48276	1
	LWDLTTGTTTR	1	1	1	P68040		1264.65	0.025	0.256			Medium	1.45404	0
P50396	Rab GDP dissociation inhibitor alpha OS=Mus musculus OX=10090 GN=Gdi1 PE=1 SV=3 - [GDIA_MOUSE]	31		31	447	50.4891	5.08447
	Sequence	# PSMs	# Proteins	# Protein Groups	Protein Group Accessions	Modifications	MH+ [Da]	q-Value	PEP	A2	XCorr A2	B2	XCorr B2	# Missed Cleavages
	VPSTETEALASNLMGMFEK	4	1	1	P50396		2054.98	0	3.485e-07			High	5.60218	0
	KFDLGQDVIDFTGHALALYR	1	1	1	P50396	Q6(Deamidated)	2280.19	0	1.203e-06			High	4.35467	1
	KFDLGQDVIDFTGHALALYR	2	1	1	P50396		2279.17	0	0.002408			High	3.85216	1
	FLVFVANFDENDPK	2	1	1	P50396		1654.81	0	0.0001531			High	3.78216	0
	LSAIYGGTYMLNKPVDDIIMENGK	1	1	1	P50396	N12(Deamidated)	2643.33	0	0.00052			High	3.51008	0
	SPYLYPLYGLGELPQGFAR	3	2	2	P50396;Q61598		2141.11	0	0.001623			High	3.31964	0
	KQNDVFGEADQ	4	1	1	P50396		1250.56	0	0.003501			High	3.24552	1
	FDLGQDVIDFTGHALALYR	2	1	1	P50396		2151.08	0	4.343e-06			High	3.18448	0
	KSDIYVCMISYAHNVAAQGK	2	1	1	P50396	C7(Carbamidomethyl)	2255.09	0	0.0002465			High	3.10377	1
	QLICDPSYIPDR	1	1	1	P50396	C4(Carbamidomethyl)	1476.71	0.001	0.01281			High	2.25747	0
	NPYYGGESSSITPLEELYK	1	1	1	P50396		2147.02	0.001	0.01069			High	2.138	0
	LYSESLAR	3	2	2	P50396;Q61598		938.492	0.001	0.01381			High	2.0931	0
	IICILSHPIK	2	1	1	P50396	C3(Carbamidomethyl)	1193.71	0.003	0.03665			High	1.88094	0
	LSAIYGGTYMLNKPVDDIIMENGK	1	1	1	P50396		2642.32	0.015	0.1683			Medium	2.34891	0
	NTNDANSCQIIIPQNQVNR	1	2	2	P50396;Q61598	C8(Carbamidomethyl)	2199.06	0.015	0.1739			Medium	1.34406	0
	VVEGSFVYK	1	1	1	P50396		1027.54	0.021	0.2224			Medium	1.84875	0
Q61598	Rab GDP dissociation inhibitor beta OS=Mus musculus OX=10090 GN=Gdi2 PE=1 SV=1 - [GDIB_MOUSE]	19		19	445	50.5047	6.25244
	Sequence	# PSMs	# Proteins	# Protein Groups	Protein Group Accessions	Modifications	MH+ [Da]	q-Value	PEP	A2	XCorr A2	B2	XCorr B2	# Missed Cleavages
	VPSTEAEALASSLMGLFEK	6	1	1	Q61598		1980	0	1.139e-05			High	4.12914	0
	SPYLYPLYGLGELPQGFAR	3	2	2	P50396;Q61598		2141.11	0	0.001623			High	3.31964	0
	FVSISDLFVPK	2	1	1	Q61598		1251.7	0	0.0004588			High	3.15177	0
	DLGTDSQIFISR	1	1	1	Q61598		1351.68	0	0.002075			High	3.08704	0
	MLLFTEVTR	2	1	1	Q61598		1109.6	0	0.003204			High	2.25198	0
	KFDLGQDVIDFTGHSLALYR	1	1	1	Q61598		2295.17	0.001	0.01577			High	2.58843	1
	LYSESLAR	3	2	2	P50396;Q61598		938.492	0.001	0.01381			High	2.0931	0
	NTNDANSCQIIIPQNQVNR	1	2	2	P50396;Q61598	C8(Carbamidomethyl)	2199.06	0.015	0.1739			Medium	1.34406	0
P13020	Gelsolin OS=Mus musculus OX=10090 GN=Gsn PE=1 SV=3 - [GELS_MOUSE]	7		7	780	85.8881	6.17627
	Sequence	# PSMs	# Proteins	# Protein Groups	Protein Group Accessions	Modifications	MH+ [Da]	q-Value	PEP	A2	XCorr A2	B2	XCorr B2	# Missed Cleavages
	DSQEEEKTEALTSAK	2	1	1	P13020		1665.78	0	0.004763			High	3.62076	1
	DGGQTAPASIR	1	1	1	P13020		1072.54	0.002	0.02827			High	1.95971	0
	TGAQELLK	1	1	1	P13020		859.486	0.002	0.02745			High	1.82548	0
	TASDFISK	1	1	1	P13020		868.437	0.002	0.03435			High	1.18791	0
	VPFDAATLHTSTAMAAQHGMDDDGTGQK	1	1	1	P13020		2873.27	0.01	0.1343			Medium	2.17704	0
	YIETDPANR	1	1	1	P13020		1078.51	0.037	0.3431			Medium	1.52708	0
Q9D6M3	Mitochondrial glutamate carrier 1 OS=Mus musculus OX=10090 GN=Slc25a22 PE=1 SV=1 - [GHC1_MOUSE]	2		2	323	34.6482	9.08545
	Sequence	# PSMs	# Proteins	# Protein Groups	Protein Group Accessions	Modifications	MH+ [Da]	q-Value	PEP	A2	XCorr A2	B2	XCorr B2	# Missed Cleavages
	LINGGIAGLIGVTCVFPIDLAK	1	1	1	Q9D6M3	N3(Deamidated); C14(Carbamidomethyl)	2242.25	0	7.063e-05			High	1.63718	0
	GVNEDTYSGFLDCAR	1	1	1	Q9D6M3	C13(Carbamidomethyl)	1703.73	0.002	0.0346			High	2.17127	0
D3Z7P3	Glutaminase kidney isoform, mitochondrial OS=Mus musculus OX=10090 GN=Gls PE=1 SV=1 - [GLSK_MOUSE]	14		14	674	73.9162	7.98682
	Sequence	# PSMs	# Proteins	# Protein Groups	Protein Group Accessions	Modifications	MH+ [Da]	q-Value	PEP	A2	XCorr A2	B2	XCorr B2	# Missed Cleavages
	SVINLLFAAYTGDVSALR	1	1	1	D3Z7P3		1910.04	0	0.002373			High	3.61538	0
	QGLLPSLEDLLFYTIAEGQEK	3	1	1	D3Z7P3		2364.24	0	0.004754			High	3.30868	0
	DSPGETDAFGNSEGK	2	1	1	D3Z7P3		1510.63	0	0.0005463			High	3.05593	0
	MAGNEYVGFSNATFQSER	2	1	1	D3Z7P3		2007.88	0	1.725e-05			High	2.62896	0
	GGTPPQQQQQQQQQPGASPPAAPGPK	2	1	1	D3Z7P3		2608.28	0.001	0.009296			High	2.63605	0
	TALHVAAAEGHVEVVK	1	1	1	D3Z7P3		1630.88	0.002	0.02454			High	1.61345	0
	GGTPPQQQQQQQQQPGASPPAAPGPK	1	1	1	D3Z7P3	Q13(Deamidated)	2609.29	0.002	0.02813			High	1.52357	0
	VADYIPQLAK	2	1	1	D3Z7P3		1117.62	0.012	0.1467			Medium	1.54569	0
P08752	Guanine nucleotide-binding protein G(i) subunit alpha-2 OS=Mus musculus OX=10090 GN=Gnai2 PE=1 SV=5 - [GNAI2_MOUSE]	16		12	355	40.463	5.45264
	Sequence	# PSMs	# Proteins	# Protein Groups	Protein Group Accessions	Modifications	MH+ [Da]	q-Value	PEP	A2	XCorr A2	B2	XCorr B2	# Missed Cleavages
	LLLLGAGESGK	5	6	4	P18872;P20612;P08752;P50149		1057.62	0	0.01425	High	3.07293	High	2.65386	0
	MFDVGGQR	3	3	3	P20612;P08752;P50149		909.422	0	0.01055	High	2.76787	High	2.70792	0
	IAQSDYIPTQQDVLR	2	1	1	P08752		1746.9	0	0.0001196			High	2.89648	0
	TTGIVETHFTFK	3	2	2	P08752;P18872		1380.71	0	0.001591			High	2.69861	0
	FEDLNK	2	1	1	P08752		765.378	0.024	0.246			Medium	1.90573	0
	DLFEEK	1	2	2	P08752;P50149		780.374	0.046	0.4063			Medium	1.73975	0
P50149	Guanine nucleotide-binding protein G(t) subunit alpha-2 OS=Mus musculus OX=10090 GN=Gnat2 PE=2 SV=2 - [GNAT2_MOUSE]	30		21	354	40.0921	5.36377
	Sequence	# PSMs	# Proteins	# Protein Groups	Protein Group Accessions	Modifications	MH+ [Da]	q-Value	PEP	A2	XCorr A2	B2	XCorr B2	# Missed Cleavages
	LLLLGAGESGK	5	6	4	P18872;P20612;P08752;P50149		1057.62	0	0.01425	High	3.07293	High	2.65386	0
	MFDVGGQR	3	3	3	P20612;P08752;P50149		909.422	0	0.01055	High	2.76787	High	2.70792	0
	EIYSHMTCATDTQNVK	7	2	2	P20612;P50149	C8(Carbamidomethyl)	1897.84	0	2.422e-06	High	2.1276	High	3.71016	0
	FVFDAVTDIIIK	4	2	2	P20612;P50149		1380.77	0	4.873e-05			High	3.76122	0
	SVIYGNVLQSILAIIR	3	1	1	P50149		1759.04	0	4.158e-05			High	3.43767	0
	DVKEIYSHMTCATDTQNVK	1	2	2	P20612;P50149	C11(Carbamidomethyl)	2240.03	0.006	0.1019			High	2.21184	1
	DLNFR	5	2	2	P20612;P50149		664.337	0.012	0.2136	Medium	1.68936	Medium	1.81594	0
	ENLKDCGLF	1	2	2	P20612;P50149	C6(Carbamidomethyl)	1095.51	0.019	0.2056			Medium	1.3051	1
	DLFEEK	1	2	2	P08752;P50149		780.374	0.046	0.4063			Medium	1.73975	0
P35802	Neuronal membrane glycoprotein M6-a OS=Mus musculus OX=10090 GN=Gpm6a PE=1 SV=1 - [GPM6A_MOUSE]	7		7	278	31.1284	5.2749
	Sequence	# PSMs	# Proteins	# Protein Groups	Protein Group Accessions	Modifications	MH+ [Da]	q-Value	PEP	A2	XCorr A2	B2	XCorr B2	# Missed Cleavages
	SKEEQELHDIHSTR	4	1	1	P35802		1708.82	0	1.464e-05			High	4.76997	1
	KICTASENFLR	1	1	1	P35802	C3(Carbamidomethyl)	1338.68	0	0.002134			High	3.11453	1
	ICTASENFLR	1	1	1	P35802	C2(Carbamidomethyl)	1210.58	0	0.001149			High	2.04598	0
	GCFECCIK	1	1	1	P35802	C2(Carbamidomethyl); C5(Carbamidomethyl); C6(Carbamidomethyl)	1073.42	0.019	0.2082			Medium	1.57441	0
P24472	Glutathione S-transferase A4 OS=Mus musculus OX=10090 GN=Gsta4 PE=1 SV=3 - [GSTA4_MOUSE]	5		5	222	25.5474	7.38623
	Sequence	# PSMs	# Proteins	# Protein Groups	Protein Group Accessions	Modifications	MH+ [Da]	q-Value	PEP	A2	XCorr A2	B2	XCorr B2	# Missed Cleavages
	DGHLLFGQVPLVEIDGMMLTQTR	3	1	1	P24472		2570.31	0	3.279e-05			High	3.405	0
	FLQPGSQR	1	1	1	P24472		932.49	0.003	0.04022			High	1.87434	0
	YNLYGK	1	1	1	P24472		757.387	0.02	0.2166			Medium	1.91263	0
P48774	Glutathione S-transferase Mu 5 OS=Mus musculus OX=10090 GN=Gstm5 PE=1 SV=1 - [GSTM5_MOUSE]	13		10	224	26.6172	7.21045
	Sequence	# PSMs	# Proteins	# Protein Groups	Protein Group Accessions	Modifications	MH+ [Da]	q-Value	PEP	A2	XCorr A2	B2	XCorr B2	# Missed Cleavages
	ITQSNAILR	6	4	2	P10649;P48774		1015.59	0	0.005085	High	2.06617	High	2.91866	0
	LTFVDFLTYDVLDQNR	6	1	1	P48774		1958.99	0	0.0002891			High	3.51815	0
	YICGEAPDYDR	1	1	1	P48774	C3(Carbamidomethyl)	1358.56	0.003	0.04181			High	2.12159	0
P19157	Glutathione S-transferase P 1 OS=Mus musculus OX=10090 GN=Gstp1 PE=1 SV=2 - [GSTP1_MOUSE]	18		18	210	23.5941	7.86963
	Sequence	# PSMs	# Proteins	# Protein Groups	Protein Group Accessions	Modifications	MH+ [Da]	q-Value	PEP	A2	XCorr A2	B2	XCorr B2	# Missed Cleavages
	FEDGDLTLYQSNAILR	3	1	1	P19157		1854.92	0	1.106e-05			High	3.93476	0
	EAAQMDMVNDGVEDLR	3	1	1	P19157		1792.78	0	2.206e-05			High	3.37776	0
	ALPGHLKPFETLLSQNQGGK	4	1	1	P19157		2135.15	0	0.001595			High	3.02327	0
	MLLADQGQSWK	1	1	1	P19157		1276.63	0	0.0005402			High	2.80983	0
	MLLADQGQSWKEEVVTIDTWMQGLLKPTCLYGQLPK	2	1	1	P19157	Q22(Deamidated); C29(Carbamidomethyl)	4178.12	0.001	0.007956			High	2.57202	1
	EAAQMDMVNDGVEDLRGK	2	1	1	P19157		1977.9	0.001	0.009215			High	2.27943	1
	YVTLIYTNYENGK	2	1	1	P19157		1577.79	0.002	0.02499			High	2.89285	0
	YVTLIYTNYENGK	1	1	1	P19157	N8(Deamidated)	1578.76	0.003	0.03823			High	2.56373	0
P52785	Guanylyl cyclase GC-E OS=Mus musculus OX=10090 GN=Gucy2e PE=3 SV=2 - [GUC2E_MOUSE]	7		7	1108	120.562	7.76709
	Sequence	# PSMs	# Proteins	# Protein Groups	Protein Group Accessions	Modifications	MH+ [Da]	q-Value	PEP	A2	XCorr A2	B2	XCorr B2	# Missed Cleavages
	VGVLGPWACDPIFAR	2	1	1	P52785	C9(Carbamidomethyl)	1657.85	0	0.0007089			High	2.75827	0
	TEEPSFVLLDTDASGEQLFATHLLDPVLGSLR	1	1	1	P52785	Q17(Deamidated)	3471.78	0.002	0.02282			High	1.49732	0
	LLTQMLPPSVAEALK	1	1	1	P52785		1610.92	0.012	0.1453			Medium	1.89813	0
	AAGTTAPAVTPAADALYVLLR	2	1	1	P52785		2042.13	0.012	0.1444			Medium	1.72589	0
	KTNIIDSMLR	1	1	1	P52785		1190.65	0.015	0.1769			Medium	1.64962	1
P43274	Histone H1.4 OS=Mus musculus OX=10090 GN=Hist1h1e PE=1 SV=2 - [H14_MOUSE]	5		5	219	21.964	11.1069
	Sequence	# PSMs	# Proteins	# Protein Groups	Protein Group Accessions	Modifications	MH+ [Da]	q-Value	PEP	A2	XCorr A2	B2	XCorr B2	# Missed Cleavages
	TSGPPVSELITK	3	1	1	P43274		1228.67	0	0.00106			High	2.1974	0
	SGVSLAALKK	2	1	1	P43274		973.607	0.005	0.07754			High	2.03426	1
P84228	Histone H3.2 OS=Mus musculus OX=10090 GN=Hist1h3b PE=1 SV=2 - [H32_MOUSE]	12		12	136	15.3785	11.2681
	Sequence	# PSMs	# Proteins	# Protein Groups	Protein Group Accessions	Modifications	MH+ [Da]	q-Value	PEP	A2	XCorr A2	B2	XCorr B2	# Missed Cleavages
	FQSSAVMALQEASEAYLVGLFEDTNLCAIHAK	2	1	1	P84228	C27(Carbamidomethyl)	3513.69	0	0.0009661			High	2.80862	0
	YRPGTVALR	6	1	1	P84228		1032.6	0	0.005624			High	1.92261	0
	STELLIR	2	1	1	P84228		831.49	0.003	0.05946			High	1.73886	0
	EIAQDFK	1	1	1	P84228		850.429	0.016	0.1823			Medium	1.64092	0
	VTIMPK	1	1	1	P84228		688.403	0.039	0.3595			Medium	0.997442	0
P30681	High mobility group protein B2 OS=Mus musculus OX=10090 GN=Hmgb2 PE=1 SV=3 - [HMGB2_MOUSE]	25		25	210	24.1469	7.31299
	Sequence	# PSMs	# Proteins	# Protein Groups	Protein Group Accessions	Modifications	MH+ [Da]	q-Value	PEP	A2	XCorr A2	B2	XCorr B2	# Missed Cleavages
	MSSYAFFVQTCR	2	2	2	P63158;P30681	C11(Carbamidomethyl)	1496.66	0	0.0001284			High	3.93332	0
	LGEMWSEQSAK	2	1	1	P30681		1265.58	0	0.0007269			High	3.93145	0
	RPPSAFFLFCSENRPK	5	1	1	P30681	C10(Carbamidomethyl)	1952.97	0	0.0003695			High	3.72804	0
	KLGEMWSEQSAK	2	1	1	P30681		1393.68	0	0.002737			High	3.51362	1
	KHPDSSVNFAEFSK	2	1	1	P30681		1592.77	0	0.0001806			High	3.48724	1
	IKIEHPGLSIGDTAK	5	1	1	P30681		1578.88	0	0.0005078			High	3.47124	1
	YEKDIAAYR	2	2	2	P63158;P30681		1128.57	0.001	0.01878			High	2.5318	1
	SKFEDLAK	4	1	1	P30681		937.499	0.002	0.02164			High	3.0819	1
	DIAAYR	1	2	2	P63158;P30681		708.366	0.037	0.3484			Medium	1.10347	0
P09602	Non-histone chromosomal protein HMG-17 OS=Mus musculus OX=10090 GN=Hmgn2 PE=1 SV=2 - [HMGN2_MOUSE]	11		11	90	9.41707	9.99365
	Sequence	# PSMs	# Proteins	# Protein Groups	Protein Group Accessions	Modifications	MH+ [Da]	q-Value	PEP	A2	XCorr A2	B2	XCorr B2	# Missed Cleavages
	DANNPAENGDAKTDQAQK	2	1	1	P09602	N4(Deamidated); N8(Deamidated)	1888.82	0	0.0008358			High	2.03693	1
	LSAKPAPPKPEPKPK	4	1	1	P09602		1584.95	0	0.003281			High	1.48113	0
	DANNPAENGDAKTDQAQK	4	1	1	P09602	N8(Deamidated)	1887.83	0.001	0.01584			High	1.73565	1
	ADAGKDANNPAENGDAKTDQAQK	1	1	1	P09602	Q20(Deamidated)	2330.04	0.003	0.05891			High	2.6527	2
P62748	Hippocalcin-like protein 1 OS=Mus musculus OX=10090 GN=Hpcal1 PE=1 SV=2 - [HPCL1_MOUSE]	3		3	193	22.324	5.50342
	Sequence	# PSMs	# Proteins	# Protein Groups	Protein Group Accessions	Modifications	MH+ [Da]	q-Value	PEP	A2	XCorr A2	B2	XCorr B2	# Missed Cleavages
	MPEDESTPEKR	2	3	1	P62748		1318.59	0	0.002343			High	2.08702	1
	FAEHVFR	1	3	1	P62748		905.457	0.006	0.09945			High	2.06355	0
P00493	Hypoxanthine-guanine phosphoribosyltransferase OS=Mus musculus OX=10090 GN=Hprt1 PE=1 SV=3 - [HPRT_MOUSE]	9		9	218	24.5546	6.68311
	Sequence	# PSMs	# Proteins	# Protein Groups	Protein Group Accessions	Modifications	MH+ [Da]	q-Value	PEP	A2	XCorr A2	B2	XCorr B2	# Missed Cleavages
	SYCNDQSTGDIK	2	1	1	P00493	C3(Carbamidomethyl)	1387.58	0	0.000505			High	3.30636	0
	VIGGDDLSTLTGK	2	1	1	P00493		1275.68	0	4.746e-05			High	2.90421	0
	VFIPHGLIMDR	1	1	1	P00493		1297.7	0	0.00188			High	2.71925	0
	NVLIVEDIIDTGK	2	1	1	P00493		1428.79	0	4.961e-05			High	2.53377	0
	TMQTLLSLVK	1	1	1	P00493		1133.66	0.002	0.02073			High	2.10263	0
	SPSVVISDDEPGYDLDLFCIPNHYAEDLEK	1	1	1	P00493	C19(Carbamidomethyl)	3437.58	0.006	0.09965			High	1.51445	0
Q8K0U4	Heat shock 70 kDa protein 12A OS=Mus musculus OX=10090 GN=Hspa12a PE=1 SV=1 - [HS12A_MOUSE]	6		6	675	74.8245	6.771
	Sequence	# PSMs	# Proteins	# Protein Groups	Protein Group Accessions	Modifications	MH+ [Da]	q-Value	PEP	A2	XCorr A2	B2	XCorr B2	# Missed Cleavages
	ALEIFAYALQYFK	1	1	1	Q8K0U4		1576.84	0	1.833e-05			High	2.46954	0
	FLFLVGGFAEAPLLQQAVQTAFGDK	2	1	1	Q8K0U4		2667.41	0.005	0.07961			High	2.20628	0
	ETAPTSTYSSPAR	1	1	1	Q8K0U4		1367.64	0.006	0.09906			High	1.88405	0
	TNPLNITLPFSFIDYYK	1	1	1	Q8K0U4		2046.06	0.007	0.1075			High	1.58611	0
	IIIPQDVGLTILK	1	1	1	Q8K0U4		1422.89	0.035	0.3334			Medium	1.04513	0
P48722	Heat shock 70 kDa protein 4L OS=Mus musculus OX=10090 GN=Hspa4l PE=1 SV=2 - [HS74L_MOUSE]	22		22	838	94.3225	5.74463
	Sequence	# PSMs	# Proteins	# Protein Groups	Protein Group Accessions	Modifications	MH+ [Da]	q-Value	PEP	A2	XCorr A2	B2	XCorr B2	# Missed Cleavages
	YLEEERPFAIEQVTGMLLAK	2	1	1	P48722		2337.21	0	0.0007216			High	3.61988	0
	QNLEGDHNDAAMETEAPK	2	1	1	P48722		1969.86	0	0.001378			High	3.26795	0
	EPFELEAFYTNLHEVPYPDPR	3	1	1	P48722		2563.22	0	0.0009025			High	2.71868	0
	SIDLPIQSSLYR	2	1	1	P48722		1391.75	0	0.002086			High	2.71776	0
	TGSEHNGPMDGQSGSETSPDPPK	1	1	1	P48722		2311.99	0	7.17e-05			High	2.65237	0
	SVMDQANLQR	1	1	1	P48722		1161.56	0	0.005686			High	2.60237	0
	DISTTLNADEAVAR	1	1	1	P48722		1475.73	0	0.0002222			High	2.38123	0
	YGQPIQMK	2	1	1	P48722		964.489	0.002	0.03537			High	2.0179	0
	SQIVTNVR	2	1	1	P48722		916.519	0.003	0.04288			Medium	2.26745	0
	LSLTQDPVVK	2	1	1	P48722		1099.63	0.003	0.05598			High	1.74324	0
	GSSQHTDSGEMEVD	2	1	1	P48722		1478.57	0.006	0.08541			High	2.42003	0
	FITPEDMNK	1	1	1	P48722		1094.52	0.027	0.2716			Medium	1.74074	0
	SEGKEDVDKMQVDQEEGGHQK	1	1	1	P48722		2373.06	0.03	0.2996			Medium	2.91604	2
Q61316	Heat shock 70 kDa protein 4 OS=Mus musculus OX=10090 GN=Hspa4 PE=1 SV=1 - [HSP74_MOUSE]	17		17	841	94.0733	5.23682
	Sequence	# PSMs	# Proteins	# Protein Groups	Protein Group Accessions	Modifications	MH+ [Da]	q-Value	PEP	A2	XCorr A2	B2	XCorr B2	# Missed Cleavages
	NFTTEQVTAMLLSK	1	1	1	Q61316		1582.82	0	4.852e-05			High	3.83376	0
	AGGIETIANEYSDR	3	1	1	Q61316		1495.7	0	0.0001094			High	3.75793	0
	AESEEMETSQAGSK	2	1	1	Q61316		1483.62	0	2.114e-05			High	3.66086	0
	NKEDQYEHLDAADVTK	2	1	1	Q61316		1875.87	0	0.007718			High	3.55488	1
	SNLAYDIVQLPTGLTGIK	2	1	1	Q61316		1903.05	0	0.0009762			High	2.84164	0
	FQESEERPK	1	1	1	Q61316		1149.55	0	0.001363			High	2.26043	0
	VTYMEEER	2	1	1	Q61316		1056.46	0.002	0.02286			High	2.32758	0
	SEESEEPMETDQNAKEEEK	1	1	1	Q61316		2238.91	0.002	0.03556			High	2.2229	1
	MQVDQEEPHTEEQQQQPQTPAENKAESEEMETSQAGSK	1	1	1	Q61316	Q5(Deamidated); Q13(Deamidated)	4315.85	0.025	0.2601			Medium	1.70599	1
	LKETAESVLK	1	1	1	Q61316		1117.64	0.034	0.327			Medium	2.27523	1
	HAEQNGPVDGQGDNPGSQAAEHGADTAVPSDGDK	1	1	1	Q61316	Q18(Deamidated)	3329.43	0.035	0.3309			Medium	2.50847	0
O08528	Hexokinase-2 OS=Mus musculus OX=10090 GN=Hk2 PE=1 SV=1 - [HXK2_MOUSE]	15		14	917	102.469	6.11279
	Sequence	# PSMs	# Proteins	# Protein Groups	Protein Group Accessions	Modifications	MH+ [Da]	q-Value	PEP	A2	XCorr A2	B2	XCorr B2	# Missed Cleavages
	GAAMVTAVAYR	3	2	2	P17710;O08528		1109.58	0	0.0004675	High	3.19874	High	3.28725	0
	MISGMYLGEIVR	2	2	2	P17710;O08528		1368.7	0	0.002343			High	3.621	0
	GSGTQLFDHIAECLANFMDK	2	1	1	O08528	C13(Carbamidomethyl)	2254.03	0	0.0002963			High	3.35065	0
	GAALITAVACR	1	1	1	O08528	C10(Carbamidomethyl)	1102.6	0	0.0009927			High	3.16979	0
	DVSDIEDDKDGIQK	1	1	1	O08528		1576.73	0	0.001563			High	2.88253	1
	NVELVDGEEGR	1	1	1	O08528		1216.58	0	0.0007415			High	2.87657	0
	HIDMVEGDEGR	1	1	1	O08528		1257.55	0	0.004425			High	2.71137	0
	ICQIVSTR	2	1	1	O08528	C2(Carbamidomethyl)	976.518	0	0.007024			High	2.31565	0
	NILIDFTK	1	2	2	P17710;O08528		963.548	0.001	0.01569			High	1.61122	0
	MLPTFVR	1	2	2	P17710;O08528		863.478	0.018	0.1961			Medium	1.13335	0
P70404	Isocitrate dehydrogenase [NAD] subunit gamma 1, mitochondrial OS=Mus musculus OX=10090 GN=Idh3g PE=1 SV=1 - [IDHG1_MOUSE]	3		3	393	42.7582	9.01221
	Sequence	# PSMs	# Proteins	# Protein Groups	Protein Group Accessions	Modifications	MH+ [Da]	q-Value	PEP	A2	XCorr A2	B2	XCorr B2	# Missed Cleavages
	HACVPVDFEEVHVSSNADEEDIR	2	1	1	P70404	C3(Carbamidomethyl)	2654.17	0	0.001107			High	2.3703	0
	TSLDLYANVIHCK	1	1	1	P70404	C12(Carbamidomethyl)	1533.77	0.008	0.1233			High	1.40761	0
P10630	Eukaryotic initiation factor 4A-II OS=Mus musculus OX=10090 GN=Eif4a2 PE=1 SV=2 - [IF4A2_MOUSE]	14		14	407	46.3728	5.47803
	Sequence	# PSMs	# Proteins	# Protein Groups	Protein Group Accessions	Modifications	MH+ [Da]	q-Value	PEP	A2	XCorr A2	B2	XCorr B2	# Missed Cleavages
	MFVLDEADEMLSR	2	1	1	P10630		1555.71	0	9.733e-06			High	4.9019	0
	GYDVIAQAQSGTGK	2	1	1	P10630		1394.68	0	8.14e-06			High	4.6098	0
	VLITTDLLAR	2	1	1	P10630		1114.68	0	0.0003291			High	3.31814	0
	GIYAYGFEKPSAIQQR	5	1	1	P10630		1827.94	0	0.006833			High	2.90629	0
	LQAEAPHIVVGTPGR	2	1	1	P10630		1544.85	0.004	0.0645			High	2.17416	0
	ELAQQIQK	1	1	1	P10630		957.538	0.03	0.2957			Medium	1.59458	0
P70168	Importin subunit beta-1 OS=Mus musculus OX=10090 GN=Kpnb1 PE=1 SV=2 - [IMB1_MOUSE]	8		8	876	97.1221	4.77979
	Sequence	# PSMs	# Proteins	# Protein Groups	Protein Group Accessions	Modifications	MH+ [Da]	q-Value	PEP	A2	XCorr A2	B2	XCorr B2	# Missed Cleavages
	IQFNDLQSLLCATLQNVLR	3	1	1	P70168	C11(Carbamidomethyl)	2246.19	0	0.002417			High	4.08178	0
	GALQYLVPILTQTLTK	1	1	1	P70168		1759.03	0	0.0003436			High	2.96644	0
	VLANPGNSQVAR	2	1	1	P70168		1225.66	0	0.0008091			High	2.68446	0
	IQFNDLQSLLCATLQNVLR	1	1	1	P70168	N4(Deamidated); C11(Carbamidomethyl)	2247.2	0.002	0.0352			High	3.2537	0
	ALQSNILPFCDEVMQLLLENLGNENVHR	1	1	1	P70168	C10(Carbamidomethyl); Q15(Deamidated)	3267.62	0.002	0.03054			High	1.38361	0
P50096	Inosine-5'-monophosphate dehydrogenase 1 OS=Mus musculus OX=10090 GN=Impdh1 PE=1 SV=2 - [IMDH1_MOUSE]	15		15	514	55.2434	6.80029
	Sequence	# PSMs	# Proteins	# Protein Groups	Protein Group Accessions	Modifications	MH+ [Da]	q-Value	PEP	A2	XCorr A2	B2	XCorr B2	# Missed Cleavages
	IAQGVSGSIQDK	2	1	1	P50096		1202.64	0	0.0005166			High	3.57108	0
	TPLISSPMDTVTEADMAIAMALMGGIGFIHHNCTPEFQANEVR	2	1	1	P50096	N32(Deamidated); C33(Carbamidomethyl)	4674.22	0	0.007218			High	3.23528	0
	LPIVNDQDELVAIIAR	1	1	1	P50096		1779	0	0.0001971			High	3.16862	0
	RFGVPVIADGGIQTVGHVVK	1	1	1	P50096		2049.16	0	6.863e-05			High	2.98375	1
	VELVVAPAGVTLK	2	1	1	P50096		1295.79	0.001	0.01114			High	3.07921	0
	GMGSLDAMEK	2	1	1	P50096		1038.45	0.001	0.01107			High	2.14988	0
	SMMYSGELK	2	1	1	P50096		1045.47	0.003	0.05239			High	2.37936	0
	EANEILQR	1	1	1	P50096		972.505	0.003	0.06002			High	1.78566	0
	YFSEGDKVK	2	1	1	P50096		1072.53	0.008	0.1217			High	2.55309	1
O55023	Inositol monophosphatase 1 OS=Mus musculus OX=10090 GN=Impa1 PE=1 SV=1 - [IMPA1_MOUSE]	4		4	277	30.4162	5.18604
	Sequence	# PSMs	# Proteins	# Protein Groups	Protein Group Accessions	Modifications	MH+ [Da]	q-Value	PEP	A2	XCorr A2	B2	XCorr B2	# Missed Cleavages
	LQVSQQEDITK	2	1	1	O55023		1288.67	0	0.002123			High	2.66083	0
	EIEIIPLQR	2	1	1	O55023		1110.65	0	0.004195			High	2.19975	0
P30275	Creatine kinase U-type, mitochondrial OS=Mus musculus OX=10090 GN=Ckmt1 PE=1 SV=1 - [KCRU_MOUSE]	23		23	418	46.9742	8.1626
	Sequence	# PSMs	# Proteins	# Protein Groups	Protein Group Accessions	Modifications	MH+ [Da]	q-Value	PEP	A2	XCorr A2	B2	XCorr B2	# Missed Cleavages
	SEVELVQLVIDGVNYLIDCER	3	1	1	P30275	C19(Carbamidomethyl)	2463.24	0	0.003285			High	3.58948	0
	HNNCMASHLTPAVYAR	4	1	1	P30275	C4(Carbamidomethyl)	1841.84	0	0.002296			High	3.32726	0
	GTGGVDTAATGSVFDISNLDR	1	1	1	P30275		2052.98	0	1.387e-05			High	3.23373	0
	GWEFMWNER	2	1	1	P30275		1254.53	0	0.005238			High	3.15387	0
	LGYILTCPSNLGTGLR	2	1	1	P30275	C7(Carbamidomethyl)	1734.92	0	0.0006117			High	3.05524	0
	VVVDALSGLK	3	1	1	P30275		1000.6	0	0.0004209			High	2.32793	0
	TVGMVAGDEETYEVFAELFDPVIQER	4	1	1	P30275		2944.39	0.001	0.01611			High	2.84253	0
	SGYFDER	1	1	1	P30275		873.366	0.003	0.05503			High	2.08198	0
	SFLIWVNEEDHTR	2	1	1	P30275		1645.79	0.005	0.07609			High	1.83099	0
	YVLSSR	1	1	1	P30275		724.399	0.015	0.1733			Medium	1.45013	0
Q64520	Guanylate kinase OS=Mus musculus OX=10090 GN=Guk1 PE=1 SV=2 - [KGUA_MOUSE]	9		9	198	21.9042	6.55127
	Sequence	# PSMs	# Proteins	# Protein Groups	Protein Group Accessions	Modifications	MH+ [Da]	q-Value	PEP	A2	XCorr A2	B2	XCorr B2	# Missed Cleavages
	ICVLDVDLQGVR	3	1	1	Q64520	C2(Carbamidomethyl)	1386.74	0	9.217e-05			High	3.39057	0
	TDMESSKEPGLFDLVIINDDLDK	2	1	1	Q64520		2594.25	0	0.00179			High	3.03552	1
	NTETEESLAK	3	1	1	Q64520		1121.53	0	0.001034			High	2.79302	0
	NPRPGEEDGKDYYFVTR	1	1	1	Q64520		2042.95	0.001	0.009701			High	2.15597	1
Q60749	KH domain-containing, RNA-binding, signal transduction-associated protein 1 OS=Mus musculus OX=10090 GN=Khdrbs1 PE=1 SV=2 - [KHDR1_MOUSE]	3		3	443	48.3404	8.71924
	Sequence	# PSMs	# Proteins	# Protein Groups	Protein Group Accessions	Modifications	MH+ [Da]	q-Value	PEP	A2	XCorr A2	B2	XCorr B2	# Missed Cleavages
	KDDEENYLDLFSHK	2	1	1	Q60749		1752.8	0.001	0.008931			High	2.37596	1
	ILGPQGNTIK	1	1	1	Q60749		1040.61	0.01	0.1339			Medium	2.12386	0
Q61768	Kinesin-1 heavy chain OS=Mus musculus OX=10090 GN=Kif5b PE=1 SV=3 - [KINH_MOUSE]	3		3	963	109.484	6.44287
	Sequence	# PSMs	# Proteins	# Protein Groups	Protein Group Accessions	Modifications	MH+ [Da]	q-Value	PEP	A2	XCorr A2	B2	XCorr B2	# Missed Cleavages
	SAEVDSDDTGGSAAQK	2	1	1	Q61768		1537.66	0	0.0004271			High	3.25617	0
	TGAEGAVLDEAK	1	1	1	Q61768		1160.58	0	0.001177			High	2.06933	0
Q8R574	Phosphoribosyl pyrophosphate synthase-associated protein 2 OS=Mus musculus OX=10090 GN=Prpsap2 PE=1 SV=1 - [KPRB_MOUSE]	2		2	369	40.8544	7.1665
	Sequence	# PSMs	# Proteins	# Protein Groups	Protein Group Accessions	Modifications	MH+ [Da]	q-Value	PEP	A2	XCorr A2	B2	XCorr B2	# Missed Cleavages
	IAIIVDDIIDDVDSFLAAAETLK	1	1	1	Q8R574		2460.31	0.006	0.08951			High	1.9819	0
	VQVYQEPNR	1	1	1	Q8R574		1132.57	0.025	0.2579			Medium	1.64407	0
Q9CPU0	Lactoylglutathione lyase OS=Mus musculus OX=10090 GN=Glo1 PE=1 SV=3 - [LGUL_MOUSE]	20		20	184	20.7964	5.46533
	Sequence	# PSMs	# Proteins	# Protein Groups	Protein Group Accessions	Modifications	MH+ [Da]	q-Value	PEP	A2	XCorr A2	B2	XCorr B2	# Missed Cleavages
	DFLLQQTMLR	2	1	1	Q9CPU0		1264.67	0	0.005337			High	3.41098	0
	GFGHIGIAVPDVYSACK	2	1	1	Q9CPU0	C16(Carbamidomethyl)	1790.89	0	0.003669			High	2.74975	0
	VLGLTLLQK	2	1	1	Q9CPU0		984.648	0	0.003979			High	2.65307	0
	GLAFIQDPDGYWIEILNPNK	4	1	1	Q9CPU0		2303.17	0	0.0003469			Medium	2.51941	0
	RFEELGVK	3	1	1	Q9CPU0		977.54	0.001	0.01696			High	2.73697	1
	GLAFIQDPDGYWIEILNPNK	1	1	1	Q9CPU0	Q6(Deamidated)	2304.17	0.002	0.02872			High	2.56235	0
	SLDFYTR	2	1	1	Q9CPU0		901.437	0.003	0.03833			Medium	1.94176	0
	FSLYFLAYEDKNDIPK	2	1	1	Q9CPU0		1962.98	0.005	0.08159			Medium	2.62509	1
	TAWTFSR	2	1	1	Q9CPU0		868.427	0.008	0.1196			High	1.7491	0
Q8JZS0	Protein lin-7 homolog A OS=Mus musculus OX=10090 GN=Lin7a PE=1 SV=2 - [LIN7A_MOUSE]	2		2	233	25.9766	8.71924
	Sequence	# PSMs	# Proteins	# Protein Groups	Protein Group Accessions	Modifications	MH+ [Da]	q-Value	PEP	A2	XCorr A2	B2	XCorr B2	# Missed Cleavages
	ATVAAFAASEGHSHPR	1	1	1	Q8JZS0		1608.78	0.001	0.01634			High	2.63889	0
	LQESGEVPVHK	1	1	1	Q8JZS0		1222.64	0.001	0.009109			High	2.41208	0
P24527	Leukotriene A-4 hydrolase OS=Mus musculus OX=10090 GN=Lta4h PE=1 SV=4 - [LKHA4_MOUSE]	3		3	611	69.0071	6.41748
	Sequence	# PSMs	# Proteins	# Protein Groups	Protein Group Accessions	Modifications	MH+ [Da]	q-Value	PEP	A2	XCorr A2	B2	XCorr B2	# Missed Cleavages
	DGEAPDPEDPSR	2	1	1	P24527		1284.53	0	0.00294			High	2.12646	0
	VPIPCYLIALVVGALESR	1	1	1	P24527	C5(Carbamidomethyl)	1970.11	0.001	0.009291			High	2.17006	0
Q9CR62	Mitochondrial 2-oxoglutarate/malate carrier protein OS=Mus musculus OX=10090 GN=Slc25a11 PE=1 SV=3 - [M2OM_MOUSE]	12		12	314	34.1329	9.93506
	Sequence	# PSMs	# Proteins	# Protein Groups	Protein Group Accessions	Modifications	MH+ [Da]	q-Value	PEP	A2	XCorr A2	B2	XCorr B2	# Missed Cleavages
	AVVVNAAQLASYSQSK	2	1	1	Q9CR62		1635.86	0	9.977e-06			High	3.33824	0
	LGPHTVLTFIFLEQMNK	2	1	1	Q9CR62		1988.07	0	0.003452			High	2.83769	0
	LGIYTVLFER	2	1	1	Q9CR62		1210.68	0	0.00064			High	2.69905	0
	FLFGGLAGMGATVFVQPLDLVK	3	1	1	Q9CR62		2280.24	0	0.00272			High	2.47806	0
	ALIGMTAGATGAFVGTPAEVALIR	1	1	1	Q9CR62		2287.25	0.001	0.01305			High	3.02978	0
	YEGFFSLWK	1	1	1	Q9CR62		1176.57	0.002	0.02144			High	1.64159	0
	NVFNALVR	1	1	1	Q9CR62		932.527	0.003	0.04931			High	1.30466	0
P06801	NADP-dependent malic enzyme OS=Mus musculus OX=10090 GN=Me1 PE=1 SV=2 - [MAOX_MOUSE]	9		9	572	63.9131	7.44482
	Sequence	# PSMs	# Proteins	# Protein Groups	Protein Group Accessions	Modifications	MH+ [Da]	q-Value	PEP	A2	XCorr A2	B2	XCorr B2	# Missed Cleavages
	IKPTALIGVAAIGGAFTEQILK	3	1	1	P06801		2211.31	0	0.004698			High	4.13704	0
	YCTFNDDIQGTASVAVAGLLAALR	2	1	1	P06801	C2(Carbamidomethyl)	2526.26	0	0.0001232			High	2.74775	0
	LSDQTVLFQGAGEAALGIAHLVVMAMEK	1	1	1	P06801		2899.49	0	0.00012			High	2.43322	0
	LSDQTVLFQGAGEAALGIAHLVVMAMEK	1	1	1	P06801	Q9(Deamidated)	2900.49	0	0.002607			High	2.19091	0
	AIVVTDGER	2	1	1	P06801		959.513	0.022	0.2326			Medium	1.58024	0
P14873	Microtubule-associated protein 1B OS=Mus musculus OX=10090 GN=Map1b PE=1 SV=2 - [MAP1B_MOUSE]	3		3	2464	270.089	4.83057
	Sequence	# PSMs	# Proteins	# Protein Groups	Protein Group Accessions	Modifications	MH+ [Da]	q-Value	PEP	A2	XCorr A2	B2	XCorr B2	# Missed Cleavages
	SSYYVVSGNDPAAEEPSR	1	1	1	P14873		1927.86	0	1.796e-05			High	2.55734	0
	TPQASTYSYETSDR	1	1	1	P14873		1605.7	0	0.001265			High	1.72827	0
	IAELEEER	1	1	1	P14873		988.49	0.003	0.05434			High	1.73834	0
P27546	Microtubule-associated protein 4 OS=Mus musculus OX=10090 GN=Map4 PE=1 SV=3 - [MAP4_MOUSE]	16		16	1125	117.357	4.98291
	Sequence	# PSMs	# Proteins	# Protein Groups	Protein Group Accessions	Modifications	MH+ [Da]	q-Value	PEP	A2	XCorr A2	B2	XCorr B2	# Missed Cleavages
	ATSPSTLVSTGPSSR	2	1	1	P27546		1447.74	0	0.0005896			High	3.46558	0
	SSGALSVDKKPTSTKPSSSAPR	2	1	1	P27546		2188.15	0	0.0002399			High	3.08338	1
	KTEAATTAGKPEPNAVTK	2	1	1	P27546		1813.96	0	0.001618			High	2.15028	1
	TEAATTAGKPEPNAVTK	2	1	1	P27546		1685.86	0	0.006925			High	1.94068	0
	HVPGGGNVQIQNK	2	1	1	P27546		1347.71	0.002	0.02784			High	2.73762	0
	SPATTLPK	2	1	1	P27546		814.461	0.002	0.02765			High	2.11038	0
	NTTPTGAAPPAGMTSTR	2	1	1	P27546		1630.78	0.003	0.04269			High	1.92644	0
	TSPSKPSSAPALKPGPK	2	1	1	P27546		1649.92	0.034	0.3246			Medium	1.13106	0
Q7TSJ2	Microtubule-associated protein 6 OS=Mus musculus OX=10090 GN=Map6 PE=1 SV=2 - [MAP6_MOUSE]	6		6	906	96.3906	9.49561
	Sequence	# PSMs	# Proteins	# Protein Groups	Protein Group Accessions	Modifications	MH+ [Da]	q-Value	PEP	A2	XCorr A2	B2	XCorr B2	# Missed Cleavages
	RSEGHEQTPAAHAQGTGPEGGK	1	1	1	Q7TSJ2		2202.03	0	0.0001619			High	4.78914	1
	MVHETSYSAQFK	1	1	1	Q7TSJ2		1427.66	0	0.005738			High	3.00412	0
	AVAIETQPAQGESDAVAR	2	1	1	Q7TSJ2		1812.91	0	0.001914			High	2.09939	0
	VQRPEPSCRPR	1	1	1	Q7TSJ2	C8(Carbamidomethyl)	1381.71	0.003	0.05658			High	1.41577	0
	SEGHEQTPAAHAQGTGPEGGK	1	1	1	Q7TSJ2		2045.92	0.016	0.1799			Medium	1.86548	0
O35678	Monoglyceride lipase OS=Mus musculus OX=10090 GN=Mgll PE=1 SV=1 - [MGLL_MOUSE]	2		2	303	33.366	7.15186
	Sequence	# PSMs	# Proteins	# Protein Groups	Protein Group Accessions	Modifications	MH+ [Da]	q-Value	PEP	A2	XCorr A2	B2	XCorr B2	# Missed Cleavages
	IDSSVLSR	1	1	1	O35678		876.478	0.003	0.0392			High	1.74989	0
	MPEASSPR	1	1	1	O35678	S5(GlyGly)	988.447	0.034	0.3267			Medium	2.02482	0
P34884	Macrophage migration inhibitory factor OS=Mus musculus OX=10090 GN=Mif PE=1 SV=2 - [MIF_MOUSE]	4		4	115	12.4962	7.34229
	Sequence	# PSMs	# Proteins	# Protein Groups	Protein Group Accessions	Modifications	MH+ [Da]	q-Value	PEP	A2	XCorr A2	B2	XCorr B2	# Missed Cleavages
	LLCGLLSDR	3	1	1	P34884	C3(Carbamidomethyl)	1046.56	0	0.001091			High	3.31519	0
	LHISPDR	1	1	1	P34884		837.456	0.006	0.08924			High	1.6859	0
P63085	Mitogen-activated protein kinase 1 OS=Mus musculus OX=10090 GN=Mapk1 PE=1 SV=3 - [MK01_MOUSE]	6		6	358	41.2492	6.97607
	Sequence	# PSMs	# Proteins	# Protein Groups	Protein Group Accessions	Modifications	MH+ [Da]	q-Value	PEP	A2	XCorr A2	B2	XCorr B2	# Missed Cleavages
	VADPDHDHTGFLTEYVATR	2	1	1	P63085		2144	0	0.0003645			High	3.93806	0
	APEIMLNSK	1	1	1	P63085		1002.52	0	0.002072			High	2.47758	0
	YIHSANVLHR	1	1	1	P63085		1209.65	0	0.001275			High	1.94972	0
	SIDIWSVGCILAEMLSNRPIFPGK	2	1	1	P63085	C9(Carbamidomethyl)	2703.4	0.001	0.01277			High	2.18845	0
Q9WV34	MAGUK p55 subfamily member 2 OS=Mus musculus OX=10090 GN=Mpp2 PE=1 SV=1 - [MPP2_MOUSE]	7		7	552	61.5168	6.44287
	Sequence	# PSMs	# Proteins	# Protein Groups	Protein Group Accessions	Modifications	MH+ [Da]	q-Value	PEP	A2	XCorr A2	B2	XCorr B2	# Missed Cleavages
	DNNLELVQEILR	1	1	1	Q9WV34		1455.78	0	0.0004869			High	3.09946	0
	VCVLDVNPQAVK	1	1	1	Q9WV34	C2(Carbamidomethyl)	1341.71	0	0.005962			High	2.15361	0
	TLVLIGAQGVGR	1	1	1	Q9WV34		1183.71	0.001	0.01199			High	2.12077	0
	AALESGVSTK	2	1	1	Q9WV34		962.514	0.002	0.0201			High	2.15275	0
	ILHGGMVAQQGLLHVGDIIK	1	1	1	Q9WV34		2099.18	0.002	0.02833			High	1.48331	0
	ALQELLR	1	1	1	Q9WV34		842.506	0.019	0.2059			Medium	1.57665	0
Q61474	RNA-binding protein Musashi homolog 1 OS=Mus musculus OX=10090 GN=Msi1 PE=1 SV=1 - [MSI1H_MOUSE]	2		2	362	39.0942	7.86963
	Sequence	# PSMs	# Proteins	# Protein Groups	Protein Group Accessions	Modifications	MH+ [Da]	q-Value	PEP	A2	XCorr A2	B2	XCorr B2	# Missed Cleavages
	GFGFVTFMDQAGVDK	1	1	1	Q61474		1618.76	0.001	0.009497			High	2.21589	0
	GTGSHPWTMAPPPGSTPSR	1	1	1	Q61474		1920.9	0.021	0.2214			Medium	2.94827	0
P20357	Microtubule-associated protein 2 OS=Mus musculus OX=10090 GN=Map2 PE=1 SV=2 - [MTAP2_MOUSE]	10		10	1828	199.01	4.90674
	Sequence	# PSMs	# Proteins	# Protein Groups	Protein Group Accessions	Modifications	MH+ [Da]	q-Value	PEP	A2	XCorr A2	B2	XCorr B2	# Missed Cleavages
	DQGGAGEGLSR	1	1	1	P20357		1046.49	0	0.0002532			High	2.59072	0
	VGSLDNAHHVPGGGNVK	3	1	1	P20357		1657.84	0.001	0.01265			High	2.53194	0
	VDHGAEIITQSPSR	1	1	1	P20357		1509.76	0.002	0.02908			High	2.74417	0
	TPGTPGTPSYPR	1	1	1	P20357		1230.61	0.003	0.05595			High	2.45278	0
	KIDLSHVTSK	2	1	1	P20357		1127.64	0.003	0.04155			High	1.7401	1
	RLSNVSSSGSINLLESPQLATLAEDVTAALAK	1	1	1	P20357		3255.75	0.003	0.03744			High	1.35098	1
	LSNVSSSGSINLLESPQLATLAEDVTAALAK	1	1	1	P20357	Q17(Deamidated)	3100.63	0.005	0.06895			High	1.59219	0
P46735	Unconventional myosin-Ib OS=Mus musculus OX=10090 GN=Myo1b PE=1 SV=3 - [MYO1B_MOUSE]	6		6	1107	128.483	9.26123
	Sequence	# PSMs	# Proteins	# Protein Groups	Protein Group Accessions	Modifications	MH+ [Da]	q-Value	PEP	A2	XCorr A2	B2	XCorr B2	# Missed Cleavages
	NAMQIVGFLDHEAEAVLEVVAAVLK	2	1	1	P46735		2666.4	0	0.0002799			High	4.05179	0
	LNQVCATHQHFESR	2	1	1	P46735	C5(Carbamidomethyl)	1726.8	0.001	0.01668			Medium	2.1981	0
	NAMQIVGFLDHEAEAVLEVVAAVLK	1	1	1	P46735	N1(Deamidated)	2667.42	0.006	0.09513			High	3.04776	0
	SSLLDNMIGVGDMVLLEPLNEETFIDNLKK	1	1	1	P46735	N6(Deamidated); N20(Deamidated)	3349.7	0.031	0.3028			Medium	2.06247	1
Q62433	Protein NDRG1 OS=Mus musculus OX=10090 GN=Ndrg1 PE=1 SV=1 - [NDRG1_MOUSE]	3		3	394	42.9809	6.1001
	Sequence	# PSMs	# Proteins	# Protein Groups	Protein Group Accessions	Modifications	MH+ [Da]	q-Value	PEP	A2	XCorr A2	B2	XCorr B2	# Missed Cleavages
	LNITPNSGATGNNAGPK	1	1	1	Q62433		1625.82	0	0.0002012			High	2.47873	0
	ELHDVDLAEVKPLVEK	1	1	1	Q62433		1833.99	0.002	0.02277			High	1.50294	0
	GNRPVILTYHDIGMNHK	1	1	1	Q62433		1965	0.024	0.2523			Medium	1.9915	0
Q62425	Cytochrome c oxidase subunit NDUFA4 OS=Mus musculus OX=10090 GN=Ndufa4 PE=1 SV=2 - [NDUA4_MOUSE]	4		4	82	9.32087	9.5249
	Sequence	# PSMs	# Proteins	# Protein Groups	Protein Group Accessions	Modifications	MH+ [Da]	q-Value	PEP	A2	XCorr A2	B2	XCorr B2	# Missed Cleavages
	LALFNPDVSWDR	2	1	1	Q62425		1432.72	0	0.0002382			High	2.4217	0
	LGPNEQYK	2	1	1	Q62425		948.478	0.005	0.08115			High	1.8824	0
Q9Z1P6	NADH dehydrogenase [ubiquinone] 1 alpha subcomplex subunit 7 OS=Mus musculus OX=10090 GN=Ndufa7 PE=1 SV=3 - [NDUA7_MOUSE]	3		3	113	12.5676	10.1694
	Sequence	# PSMs	# Proteins	# Protein Groups	Protein Group Accessions	Modifications	MH+ [Da]	q-Value	PEP	A2	XCorr A2	B2	XCorr B2	# Missed Cleavages
	AAESSAMAATEK	2	1	1	Q9Z1P6		1166.53	0	0.0001339			High	3.83789	0
	NWASGQDLQAK	1	1	1	Q9Z1P6		1217.59	0.004	0.06252			High	2.20435	0
Q99LC3	NADH dehydrogenase [ubiquinone] 1 alpha subcomplex subunit 10, mitochondrial OS=Mus musculus OX=10090 GN=Ndufa10 PE=1 SV=1 - [NDUAA_MOUSE]	3		3	355	40.5777	7.78174
	Sequence	# PSMs	# Proteins	# Protein Groups	Protein Group Accessions	Modifications	MH+ [Da]	q-Value	PEP	A2	XCorr A2	B2	XCorr B2	# Missed Cleavages
	LLQYADALEHLLSTGQGVVLER	1	1	1	Q99LC3		2425.32	0.006	0.08658			High	2.21533	0
	EIAQQLGMK	1	1	1	Q99LC3		1017.54	0.006	0.08684			High	1.21542	0
	YAPGYNAEVGDK	1	1	1	Q99LC3		1283.59	0.044	0.3904			Medium	1.95976	0
Q91VD9	NADH-ubiquinone oxidoreductase 75 kDa subunit, mitochondrial OS=Mus musculus OX=10090 GN=Ndufs1 PE=1 SV=2 - [NDUS1_MOUSE]	8		8	727	79.7256	5.71924
	Sequence	# PSMs	# Proteins	# Protein Groups	Protein Group Accessions	Modifications	MH+ [Da]	q-Value	PEP	A2	XCorr A2	B2	XCorr B2	# Missed Cleavages
	VAGMLQNFEGNAVAAIAGGLVDAEALVALK	1	1	1	Q91VD9	N7(Deamidated); N11(Deamidated)	2914.55	0	0.00145			High	3.60076	0
	VAGMLQNFEGNAVAAIAGGLVDAEALVALK	3	1	1	Q91VD9	Q6(Deamidated)	2913.54	0	0.001021			High	3.183	0
	GLLTYTSWEDALSR	1	1	1	Q91VD9		1611.8	0	0.00135			High	2.8972	0
	SATYVNTEGR	2	1	1	Q91VD9		1097.52	0	0.004159			High	2.79022	0
	VAGMLQNFEGNAVAAIAGGLVDAEALVALK	1	1	1	Q91VD9		2912.53	0	0.005751			High	2.39789	0
Q91WD5	NADH dehydrogenase [ubiquinone] iron-sulfur protein 2, mitochondrial OS=Mus musculus OX=10090 GN=Ndufs2 PE=1 SV=1 - [NDUS2_MOUSE]	2		2	463	52.5917	6.99072
	Sequence	# PSMs	# Proteins	# Protein Groups	Protein Group Accessions	Modifications	MH+ [Da]	q-Value	PEP	A2	XCorr A2	B2	XCorr B2	# Missed Cleavages
	AVTNMTLNFGPQHPAAHGVLR	1	1	1	Q91WD5		2231.15	0.001	0.01711			High	2.29565	0
	MFEFYER	1	1	1	Q91WD5		1021.44	0.003	0.05753			High	1.59996	0
Q8K3J1	NADH dehydrogenase [ubiquinone] iron-sulfur protein 8, mitochondrial OS=Mus musculus OX=10090 GN=Ndufs8 PE=1 SV=1 - [NDUS8_MOUSE]	3		3	212	24.0228	6.21436
	Sequence	# PSMs	# Proteins	# Protein Groups	Protein Group Accessions	Modifications	MH+ [Da]	q-Value	PEP	A2	XCorr A2	B2	XCorr B2	# Missed Cleavages
	ILMWTELIR	2	1	1	Q8K3J1		1174.67	0	0.002378			High	2.49095	0
	EQESEVDMK	1	1	1	Q8K3J1		1094.46	0.002	0.03575			High	2.08212	0
Q99KK2	N-acylneuraminate cytidylyltransferase OS=Mus musculus OX=10090 GN=Cmas PE=1 SV=2 - [NEUA_MOUSE]	3		3	432	48.0277	8.104
	Sequence	# PSMs	# Proteins	# Protein Groups	Protein Group Accessions	Modifications	MH+ [Da]	q-Value	PEP	A2	XCorr A2	B2	XCorr B2	# Missed Cleavages
	LAGVPLIGWVLR	2	1	1	Q99KK2		1293.81	0	5.071e-05			High	3.09149	0
	GLEKPPHLAALVLAR	1	1	1	Q99KK2		1584.95	0	0.002558			High	2.37456	0
Q6GQT9	Nodal modulator 1 OS=Mus musculus OX=10090 GN=Nomo1 PE=1 SV=1 - [NOMO1_MOUSE]	2		2	1214	133.336	6.0874
	Sequence	# PSMs	# Proteins	# Protein Groups	Protein Group Accessions	Modifications	MH+ [Da]	q-Value	PEP	A2	XCorr A2	B2	XCorr B2	# Missed Cleavages
	IQSTVTQPGGK	1	1	1	Q6GQT9		1115.6	0.002	0.02066			High	1.96321	0
	LIPLLLQLTSR	1	1	1	Q6GQT9	Q7(Deamidated)	1267.8	0.038	0.3544			Medium	1.64801	0
P09405	Nucleolin OS=Mus musculus OX=10090 GN=Ncl PE=1 SV=2 - [NUCL_MOUSE]	9		9	707	76.6768	4.75439
	Sequence	# PSMs	# Proteins	# Protein Groups	Protein Group Accessions	Modifications	MH+ [Da]	q-Value	PEP	A2	XCorr A2	B2	XCorr B2	# Missed Cleavages
	NLSFNITEDELKEVFEDAMEIR	2	1	1	P09405		2642.27	0	8.212e-05			High	2.36795	1
	FAISELFAK	2	1	1	P09405		1025.57	0	0.001841			High	2.1363	0
	SVSLYYTGEK	2	1	1	P09405		1146.56	0.003	0.0583			High	2.7657	0
	ALELTGLK	1	1	1	P09405		844.512	0.004	0.06396			High	1.48567	0
	VFGNEIK	1	1	1	P09405		806.439	0.036	0.3371			Medium	1.14374	0
	MEIEGR	1	1	1	P09405		734.349	0.039	0.3578			Medium	1.80225	0
Q60597	2-oxoglutarate dehydrogenase, mitochondrial OS=Mus musculus OX=10090 GN=Ogdh PE=1 SV=3 - [ODO1_MOUSE]	3		3	1023	116.375	6.82959
	Sequence	# PSMs	# Proteins	# Protein Groups	Protein Group Accessions	Modifications	MH+ [Da]	q-Value	PEP	A2	XCorr A2	B2	XCorr B2	# Missed Cleavages
	LEAADEGSGDMK	1	1	1	Q60597		1222.52	0	0.001514			High	2.4504	0
	LNVLANVIR	1	1	1	Q60597		1011.63	0.001	0.008931			High	2.26768	0
	IEQLSPFPFDLLLK	1	1	1	Q60597		1659.93	0.009	0.1298			High	1.52138	0
Q8BMF4	Dihydrolipoyllysine-residue acetyltransferase component of pyruvate dehydrogenase complex, mitochondrial OS=Mus musculus OX=10090 GN=Dlat PE=1 SV=2 - [ODP2_MOUSE]	6		6	642	67.8987	8.57275
	Sequence	# PSMs	# Proteins	# Protein Groups	Protein Group Accessions	Modifications	MH+ [Da]	q-Value	PEP	A2	XCorr A2	B2	XCorr B2	# Missed Cleavages
	LQPHEFQGGTFTISNLGMFGIK	2	1	1	Q8BMF4		2422.23	0	0.006629			High	3.19975	0
	GLETIASDVVSLASK	2	1	1	Q8BMF4		1489.81	0	0.001351			High	2.77624	0
	VPLPSLSPTMQAGTIAR	1	1	1	Q8BMF4		1738.95	0	0.006122			High	1.48487	0
	ILVPEGTR	1	1	1	Q8BMF4		884.518	0.014	0.1621			Medium	1.74827	0
P35486	Pyruvate dehydrogenase E1 component subunit alpha, somatic form, mitochondrial OS=Mus musculus OX=10090 GN=Pdha1 PE=1 SV=1 - [ODPA_MOUSE]	2		2	390	43.2036	8.19189
	Sequence	# PSMs	# Proteins	# Protein Groups	Protein Group Accessions	Modifications	MH+ [Da]	q-Value	PEP	A2	XCorr A2	B2	XCorr B2	# Missed Cleavages
	TREEIQEVR	1	1	1	P35486		1159.61	0	0.005284			High	3.41153	1
	LEEGPPVTTVLTR	1	1	1	P35486		1411.78	0	0.004302			High	1.85563	0
P51491	Short-wave-sensitive opsin 1 OS=Mus musculus OX=10090 GN=Opn1sw PE=1 SV=1 - [OPSB_MOUSE]	3		3	346	38.8956	8.35303
	Sequence	# PSMs	# Proteins	# Protein Groups	Protein Group Accessions	Modifications	MH+ [Da]	q-Value	PEP	A2	XCorr A2	B2	XCorr B2	# Missed Cleavages
	KPMADESDVSGSQK	2	1	1	P51491		1478.68	0	0.0001024			High	3.34976	0
	AVAAQQQESATTQK	1	1	1	P51491		1460.74	0	7.147e-05			High	3.08043	0
Q7TQI3	Ubiquitin thioesterase OTUB1 OS=Mus musculus OX=10090 GN=Otub1 PE=1 SV=2 - [OTUB1_MOUSE]	3		3	271	31.2504	4.94482
	Sequence	# PSMs	# Proteins	# Protein Groups	Protein Group Accessions	Modifications	MH+ [Da]	q-Value	PEP	A2	XCorr A2	B2	XCorr B2	# Missed Cleavages
	IQQEIAVQNPLVSER	2	1	1	Q7TQI3		1723.93	0	0.0005103			High	3.38217	0
	SKEDLVSQGFTEFTIEDFHNTFMDLIEQVEK	1	1	1	Q7TQI3	Q8(Deamidated); Q28(Deamidated)	3678.72	0.03	0.2989			Medium	3.36351	1
Q61206	Platelet-activating factor acetylhydrolase IB subunit beta OS=Mus musculus OX=10090 GN=Pafah1b2 PE=1 SV=2 - [PA1B2_MOUSE]	5		5	229	25.5652	5.92236
	Sequence	# PSMs	# Proteins	# Protein Groups	Protein Group Accessions	Modifications	MH+ [Da]	q-Value	PEP	A2	XCorr A2	B2	XCorr B2	# Missed Cleavages
	ELFSPLHALNFGIGGDTTR	1	1	1	Q61206		2045.04	0	0.001831			High	3.22111	0
	DKEPDVLFVGDSMVQLMQQYEIWR	2	1	1	Q61206		2926.41	0	0.001871			High	2.62097	1
	IIVLGLLPR	2	1	1	Q61206		993.681	0.002	0.02776			High	2.94226	0
P50580	Proliferation-associated protein 2G4 OS=Mus musculus OX=10090 GN=Pa2g4 PE=1 SV=3 - [PA2G4_MOUSE]	5		5	394	43.6712	6.85889
	Sequence	# PSMs	# Proteins	# Protein Groups	Protein Group Accessions	Modifications	MH+ [Da]	q-Value	PEP	A2	XCorr A2	B2	XCorr B2	# Missed Cleavages
	ALLQSSASR	2	1	1	P50580		932.515	0.001	0.01589			High	2.33512	0
	TIIQNPTDQQK	2	1	1	P50580		1285.67	0.001	0.009851			High	2.19846	0
	LVKPGNQNTQVTEAWNK	1	1	1	P50580		1927	0.002	0.03258			High	2.23778	0
Q61644	Protein kinase C and casein kinase substrate in neurons protein 1 OS=Mus musculus OX=10090 GN=Pacsin1 PE=1 SV=1 - [PACN1_MOUSE]	5		5	441	50.5435	5.23682
	Sequence	# PSMs	# Proteins	# Protein Groups	Protein Group Accessions	Modifications	MH+ [Da]	q-Value	PEP	A2	XCorr A2	B2	XCorr B2	# Missed Cleavages
	LCNDLMSCVQER	1	1	1	Q61644	C2(Carbamidomethyl); C8(Carbamidomethyl)	1524.66	0	0.001047			High	3.45356	0
	AYAQQLTDWAK	1	1	1	Q61644		1294.64	0	0.001019			High	2.48706	0
	VLEDVGK	1	1	1	Q61644		759.424	0.002	0.02751			High	2.02191	0
	GPQYGSLER	2	1	1	Q61644		1006.49	0.007	0.1073			Medium	2.57817	0
P60335	Poly(rC)-binding protein 1 OS=Mus musculus OX=10090 GN=Pcbp1 PE=1 SV=1 - [PCBP1_MOUSE]	12		12	356	37.4739	7.09326
	Sequence	# PSMs	# Proteins	# Protein Groups	Protein Group Accessions	Modifications	MH+ [Da]	q-Value	PEP	A2	XCorr A2	B2	XCorr B2	# Missed Cleavages
	INISEGNCPER	3	3	3	P60335;Q61990;P57722	C8(Carbamidomethyl)	1288.6	0	0.000668			High	2.73712	0
	ESTGAQVQVAGDMLPNSTER	1	3	3	P60335;Q61990;P57722		2089.99	0	0.00331			High	2.68833	0
	IANPVEGSSGR	2	1	1	P60335		1086.55	0	0.00173			High	2.67634	0
	LVVPATQCGSLIGK	2	1	1	P60335	C8(Carbamidomethyl)	1442.8	0	0.001389			High	2.45818	0
	QQSHFAMMHGGTGFAGIDSSSPEVK	1	1	1	P60335		2606.17	0	0.00573			High	2.44435	0
	QGANINEIR	2	1	1	P60335		1014.53	0.001	0.01782			High	1.79206	0
	AITIAGVPQSVTECVK	1	1	1	P60335	C14(Carbamidomethyl)	1672.89	0.001	0.008977			High	1.66634	0
Q61990	Poly(rC)-binding protein 2 OS=Mus musculus OX=10090 GN=Pcbp2 PE=1 SV=1 - [PCBP2_MOUSE]	11		11	362	38.1974	6.78564
	Sequence	# PSMs	# Proteins	# Protein Groups	Protein Group Accessions	Modifications	MH+ [Da]	q-Value	PEP	A2	XCorr A2	B2	XCorr B2	# Missed Cleavages
	IANPVEGSTDR	2	1	1	Q61990		1158.57	0	0.0005677			High	2.88017	0
	INISEGNCPER	3	3	3	P60335;Q61990;P57722	C8(Carbamidomethyl)	1288.6	0	0.000668			High	2.73712	0
	ESTGAQVQVAGDMLPNSTER	1	3	3	P60335;Q61990;P57722		2089.99	0	0.00331			High	2.68833	0
	LVVPASQCGSLIGK	2	2	2	Q61990;P57722	C8(Carbamidomethyl)	1428.79	0.001	0.01427			High	2.44127	0
	IITLAGPTNAIFK	1	1	1	Q61990		1358.8	0.001	0.01665			High	1.24722	0
	AITIAGIPQSIIECVK	1	1	1	Q61990	C14(Carbamidomethyl)	1712.96	0.002	0.02332			High	1.83038	0
	AFAMIIDKLEEDISSSMTNSTAASRPPVTLR	1	1	1	Q61990	N19(Deamidated)	3352.7	0.011	0.1422			Medium	1.81693	1
P57722	Poly(rC)-binding protein 3 OS=Mus musculus OX=10090 GN=Pcbp3 PE=1 SV=3 - [PCBP3_MOUSE]	11		11	371	39.2693	7.51807
	Sequence	# PSMs	# Proteins	# Protein Groups	Protein Group Accessions	Modifications	MH+ [Da]	q-Value	PEP	A2	XCorr A2	B2	XCorr B2	# Missed Cleavages
	AVTISGTPDAIIQCVK	2	1	1	P57722	C14(Carbamidomethyl)	1672.89	0	0.0008932			High	2.77151	0
	FEEDIINSMSNSPATSKPPVTLR	2	1	1	P57722		2533.26	0	0.0009633			High	2.75829	0
	INISEGNCPER	3	3	3	P60335;Q61990;P57722	C8(Carbamidomethyl)	1288.6	0	0.000668			High	2.73712	0
	ESTGAQVQVAGDMLPNSTER	1	3	3	P60335;Q61990;P57722		2089.99	0	0.00331			High	2.68833	0
	LVVPASQCGSLIGK	2	2	2	Q61990;P57722	C8(Carbamidomethyl)	1428.79	0.001	0.01427			High	2.44127	0
	IVTITGPTDAIFK	1	1	1	P57722		1375.78	0.006	0.0976			High	1.50992	0
P09103	Protein disulfide-isomerase OS=Mus musculus OX=10090 GN=P4hb PE=1 SV=2 - [PDIA1_MOUSE]	13		13	509	57.0228	4.88135
	Sequence	# PSMs	# Proteins	# Protein Groups	Protein Group Accessions	Modifications	MH+ [Da]	q-Value	PEP	A2	XCorr A2	B2	XCorr B2	# Missed Cleavages
	TGPAATTLSDTAAAESLVDSSEVTVIGFFK	5	1	1	P09103		2985.51	0	0.0002554			High	3.61724	0
	YKPESDELTAEK	1	1	1	P09103		1409.68	0	0.004301			High	3.31868	0
	VDATEESDLAQQYGVR	3	1	1	P09103		1780.83	0	5.522e-06			High	3.29557	0
	MDSTANEVEAVK	2	1	1	P09103		1293.6	0	0.0001618			High	2.93055	0
	IKPHLMSQEVPEDWDKQPVK	1	1	1	P09103	Q8(Deamidated)	2405.23	0.001	0.008286			High	3.01603	1
	LITLEEEMTK	1	1	1	P09103		1206.63	0.022	0.2238			Medium	2.35555	0
P27773	Protein disulfide-isomerase A3 OS=Mus musculus OX=10090 GN=Pdia3 PE=1 SV=2 - [PDIA3_MOUSE]	12		12	505	56.6427	6.21436
	Sequence	# PSMs	# Proteins	# Protein Groups	Protein Group Accessions	Modifications	MH+ [Da]	q-Value	PEP	A2	XCorr A2	B2	XCorr B2	# Missed Cleavages
	ELNDFISYLQR	1	1	1	P27773		1397.7	0	0.0008408			High	3.03608	0
	DGEEAGAYDGPR	2	1	1	P27773		1236.51	0	0.0008448			High	2.98564	0
	LNFAVASR	3	1	1	P27773		877.488	0	0.006004			High	2.53475	0
	LAPEYEAAATR	1	1	1	P27773		1191.6	0	0.0001134			High	2.41849	0
	SEPIPESNEGPVK	2	1	1	P27773		1382.67	0	0.002208			High	2.35056	0
	FAHTNIESLVK	1	1	1	P27773		1258.67	0.001	0.01168			High	1.6539	0
	ALEQFLQEYFDGNLKR	1	1	1	P27773		1971	0.002	0.03179			High	1.51944	1
	FISDKDASVVGFFR	1	1	1	P27773		1587.81	0.003	0.03988			High	2.88202	1
Q8K183	Pyridoxal kinase OS=Mus musculus OX=10090 GN=Pdxk PE=1 SV=1 - [PDXK_MOUSE]	13		13	312	34.9927	6.29053
	Sequence	# PSMs	# Proteins	# Protein Groups	Protein Group Accessions	Modifications	MH+ [Da]	q-Value	PEP	A2	XCorr A2	B2	XCorr B2	# Missed Cleavages
	AEAGEGQKPSPAQLELR	2	1	1	Q8K183		1780.91	0	5.202e-06			High	3.84052	0
	SFLAMVVDIVR	2	1	1	Q8K183		1249.69	0	0.001054			High	3.54843	0
	DKSFLAMVVDIVR	2	1	1	Q8K183		1492.82	0	1.225e-05			High	2.98561	1
	TVSAMQHVLQR	2	1	1	Q8K183		1269.67	0	0.002933			High	2.89087	0
	SQELHELYEGLK	3	1	1	Q8K183		1445.72	0.001	0.009615			High	3.48703	0
	AAMFPLQVLGFEVDAVNSVQFSNHTGYAHWK	1	1	1	Q8K183		3463.69	0.001	0.01043			High	2.11748	0
	VVPVADIITPNQFEAELLSGR	1	1	1	Q8K183		2268.23	0.042	0.378			Medium	1.89898	0
Q9D0F9	Phosphoglucomutase-1 OS=Mus musculus OX=10090 GN=Pgm1 PE=1 SV=4 - [PGM1_MOUSE]	15		15	562	61.3796	6.56592
	Sequence	# PSMs	# Proteins	# Protein Groups	Protein Group Accessions	Modifications	MH+ [Da]	q-Value	PEP	A2	XCorr A2	B2	XCorr B2	# Missed Cleavages
	INQDPQVMLAPLISIALK	2	1	1	Q9D0F9		1964.12	0	1.684e-05			High	3.63592	0
	YDYEEVEAEGANK	2	1	1	Q9D0F9		1516.64	0	1.207e-05			High	3.1592	0
	FFGNLMDASK	2	1	1	Q9D0F9		1129.53	0	0.001707			High	2.71671	0
	LSGTGSAGATIR	1	1	1	Q9D0F9		1090.58	0	0.002591			High	1.99364	0
	IALYETPTGWK	1	1	1	Q9D0F9		1278.67	0	0.001092			High	1.71664	0
	QEATLVVGGDGR	1	1	1	Q9D0F9		1201.62	0.001	0.01059			High	2.37709	0
	TQAYPDQKPGTSGLR	2	1	1	Q9D0F9		1618.81	0.001	0.01657			Medium	1.8447	0
	LIFADGSR	1	1	1	Q9D0F9		878.468	0.002	0.02762			High	1.71718	0
	VDLGVLGK	1	1	1	Q9D0F9		800.485	0.008	0.1181			High	1.09532	0
	VFQSNANYAENFIQSIVSTVEPALR	2	1	1	Q9D0F9		2797.42	0.017	0.1906			Medium	1.84245	0
P53810	Phosphatidylinositol transfer protein alpha isoform OS=Mus musculus OX=10090 GN=Pitpna PE=1 SV=2 - [PIPNA_MOUSE]	3		3	271	31.873	6.3667
	Sequence	# PSMs	# Proteins	# Protein Groups	Protein Group Accessions	Modifications	MH+ [Da]	q-Value	PEP	A2	XCorr A2	B2	XCorr B2	# Missed Cleavages
	DYKAEEDPAK	1	1	1	P53810		1165.53	0	0.007576			High	3.34642	1
	MLAPEGALNIHEK	1	1	1	P53810		1422.73	0.001	0.009446			High	1.92948	0
	VILPVSVDEYQVGQLYSVAEASK	1	1	1	P53810		2494.3	0.013	0.149			Medium	1.44686	0
Q9D517	1-acyl-sn-glycerol-3-phosphate acyltransferase gamma OS=Mus musculus OX=10090 GN=Agpat3 PE=1 SV=2 - [PLCC_MOUSE]	3		3	376	43.2676	8.51416
	Sequence	# PSMs	# Proteins	# Protein Groups	Protein Group Accessions	Modifications	MH+ [Da]	q-Value	PEP	A2	XCorr A2	B2	XCorr B2	# Missed Cleavages
	DALQEMYK	1	1	1	Q9D517		997.464	0.003	0.04291			High	2.32123	0
	GSSYGNQELK	2	1	1	Q9D517		1082.51	0.003	0.05741			High	2.13014	0
P60487	Pyridoxal phosphate phosphatase OS=Mus musculus OX=10090 GN=Pdxp PE=1 SV=1 - [PLPP_MOUSE]	3		3	292	31.4921	5.74463
	Sequence	# PSMs	# Proteins	# Protein Groups	Protein Group Accessions	Modifications	MH+ [Da]	q-Value	PEP	A2	XCorr A2	B2	XCorr B2	# Missed Cleavages
	TPGTGSLAAAVETASGR	1	1	1	P60487		1545.78	0	0.0001341			High	3.3766	0
	LAGDPGEDPR	1	1	1	P60487		1026.48	0.006	0.08619			High	2.24243	0
	DLVPHYYVESIADLMEGLED	1	1	1	P60487		2308.07	0.006	0.08649			High	1.77254	0
P63087	Serine/threonine-protein phosphatase PP1-gamma catalytic subunit OS=Mus musculus OX=10090 GN=Ppp1cc PE=1 SV=1 - [PP1G_MOUSE]	11		11	323	36.9597	6.53662
	Sequence	# PSMs	# Proteins	# Protein Groups	Protein Group Accessions	Modifications	MH+ [Da]	q-Value	PEP	A2	XCorr A2	B2	XCorr B2	# Missed Cleavages
	NVQLQENEIR	2	1	1	P63087		1242.64	0	0.001187			High	3.30001	0
	ICGDIHGQYYDLLR	1	1	1	P63087	C2(Carbamidomethyl)	1722.82	0	0.002204			High	3.06406	0
	EIFLSQPILLELEAPLK	2	1	1	P63087		1953.13	0	0.004315			High	3.01161	0
	AHQVVEDGYEFFAK	2	1	1	P63087		1639.77	0	0.001702			High	2.64539	0
	HDLDLICR	2	1	1	P63087	C7(Carbamidomethyl)	1041.51	0.001	0.01511			High	2.73181	0
	IFCCHGGLSPDLQSMEQIR	1	1	1	P63087	C3(Carbamidomethyl); C4(Carbamidomethyl)	2248.03	0.002	0.03222			High	2.38335	0
	KKPNATRPVTPPR	1	1	1	P63087		1461.86	0.002	0.03357			High	1.44841	1
Q3UM45	Protein phosphatase 1 regulatory subunit 7 OS=Mus musculus OX=10090 GN=Ppp1r7 PE=1 SV=2 - [PP1R7_MOUSE]	5		5	361	41.2665	4.91943
	Sequence	# PSMs	# Proteins	# Protein Groups	Protein Group Accessions	Modifications	MH+ [Da]	q-Value	PEP	A2	XCorr A2	B2	XCorr B2	# Missed Cleavages
	GAGQQQSQEMMEVDR	1	1	1	Q3UM45		1693.72	0	0.0008344			High	3.01967	0
	AIENIDTLTNLESLFLGK	3	1	1	Q3UM45		1991.07	0	0.00766			High	2.8537	0
	KIENLEALTELEVLDISFNMLR	1	1	1	Q3UM45		2590.38	0	0.00202			High	2.6984	1
P17742	Peptidyl-prolyl cis-trans isomerase A OS=Mus musculus OX=10090 GN=Ppia PE=1 SV=2 - [PPIA_MOUSE]	28		28	164	17.9599	7.89893
	Sequence	# PSMs	# Proteins	# Protein Groups	Protein Group Accessions	Modifications	MH+ [Da]	q-Value	PEP	A2	XCorr A2	B2	XCorr B2	# Missed Cleavages
	VKEGMNIVEAMER	3	1	1	P17742		1505.74	0	4.304e-05			High	3.31672	1
	VSFELFADK	3	1	1	P17742		1055.54	0	0.006858			High	3.04609	0
	EGMNIVEAMER	2	1	1	P17742		1278.58	0	0.003396			High	3.02932	0
	SIYGEKFEDENFILK	5	1	1	P17742		1831.91	0	0.003017			High	2.92909	1
	HTGPGILSMANAGPNTNGSQFFICTAK	1	1	1	P17742	C24(Carbamidomethyl)	2791.32	0	0.001717			High	2.51944	0
	VSFELFADKVPK	3	1	1	P17742		1379.75	0	0.005449			Medium	2.05941	1
	IIPGFMCQGGDFTR	2	1	1	P17742	C7(Carbamidomethyl)	1598.74	0	0.0007338			High	1.13173	0
	KITISDCGQL	3	1	1	P17742	C7(Carbamidomethyl)	1134.58	0.001	0.01329			High	3.56825	1
	FEDENFILK	2	1	1	P17742		1154.57	0.001	0.01419			High	2.51954	0
	HTGPGILSMANAGPNTNGSQFFICTAK	3	1	1	P17742	N11(Deamidated); C24(Carbamidomethyl)	2792.31	0.003	0.04362			High	2.49347	0
	TEWLDGK	1	1	1	P17742		848.407	0.029	0.2923			Medium	1.89142	0
P20108	Thioredoxin-dependent peroxide reductase, mitochondrial OS=Mus musculus OX=10090 GN=Prdx3 PE=1 SV=1 - [PRDX3_MOUSE]	7		7	257	28.1094	7.57666
	Sequence	# PSMs	# Proteins	# Protein Groups	Protein Group Accessions	Modifications	MH+ [Da]	q-Value	PEP	A2	XCorr A2	B2	XCorr B2	# Missed Cleavages
	DYGVLLESAGIALR	2	1	1	P20108		1476.8	0	1.066e-05			High	3.98235	0
	HLSVNDLPVGR	2	1	1	P20108		1206.65	0	0.003051			High	1.35638	0
	AFQFVETHGEVCPANWTPESPTIKPSPTASK	1	1	1	P20108	C12(Carbamidomethyl)	3413.63	0.002	0.0205			High	2.48472	0
	SVEETLR	2	1	1	P20108		833.434	0.005	0.07506			High	1.82825	0
Q9JJV2	Profilin-2 OS=Mus musculus OX=10090 GN=Pfn2 PE=1 SV=3 - [PROF2_MOUSE]	6		6	140	15.0223	6.99072
	Sequence	# PSMs	# Proteins	# Protein Groups	Protein Group Accessions	Modifications	MH+ [Da]	q-Value	PEP	A2	XCorr A2	B2	XCorr B2	# Missed Cleavages
	SQGGEPTYNVAVGR	2	1	1	Q9JJV2		1434.7	0	1.683e-05			High	4.38331	0
	VLVFVMGK	2	1	1	Q9JJV2		892.531	0.001	0.01365			High	1.7862	0
	YVWAATAGGVFQSITPVEIDMIVGK	2	1	1	Q9JJV2		2652.37	0.002	0.02558			High	2.96602	0
P15499	Peripherin-2 OS=Mus musculus OX=10090 GN=Prph2 PE=1 SV=1 - [PRPH2_MOUSE]	14		14	346	39.2339	8.01611
	Sequence	# PSMs	# Proteins	# Protein Groups	Protein Group Accessions	Modifications	MH+ [Da]	q-Value	PEP	A2	XCorr A2	B2	XCorr B2	# Missed Cleavages
	DWFEIQWISNR	2	1	1	P15499		1493.72	0	0.0006944			High	3.77268	0
	SNQVEAEGADAGPAPEAG	2	1	1	P15499		1669.72	0	1.922e-06			High	3.672	0
	TIDMLQIEFK	2	1	1	P15499		1237.65	0	0.003117			High	3.3729	0
	YLHTALESVSNPEDPECESEGWLLEK	2	1	1	P15499	C17(Carbamidomethyl)	3032.38	0	0.002094			High	2.66019	0
	KTIDMLQIEFK	1	1	1	P15499		1365.74	0.002	0.01932			High	2.70111	1
	AFLESFKK	2	1	1	P15499		969.534	0.003	0.05688			High	2.01945	1
	YLDFSSK	2	1	1	P15499		859.415	0.005	0.08409			Medium	1.58192	0
	ICYDALDPAK	1	1	1	P15499	C2(Carbamidomethyl)	1165.55	0.017	0.1895			Medium	1.81044	0
P46471	26S proteasome regulatory subunit 7 OS=Mus musculus OX=10090 GN=Psmc2 PE=1 SV=5 - [PRS7_MOUSE]	3		3	433	48.6171	5.94775
	Sequence	# PSMs	# Proteins	# Protein Groups	Protein Group Accessions	Modifications	MH+ [Da]	q-Value	PEP	A2	XCorr A2	B2	XCorr B2	# Missed Cleavages
	FDDGAGGDNEVQR	2	1	1	P46471		1379.58	0	9.884e-06			High	3.82474	0
	TYGQSTYSR	1	1	1	P46471		1062.48	0.004	0.06153			High	1.5411	0
Q9QUM9	Proteasome subunit alpha type-6 OS=Mus musculus OX=10090 GN=Psma6 PE=1 SV=1 - [PSA6_MOUSE]	2		2	246	27.3548	6.75635
	Sequence	# PSMs	# Proteins	# Protein Groups	Protein Group Accessions	Modifications	MH+ [Da]	q-Value	PEP	A2	XCorr A2	B2	XCorr B2	# Missed Cleavages
	AINQGGLTSVAVR	1	1	1	Q9QUM9		1285.72	0	5.573e-05			High	3.52264	0
	LLDSSTVTHLFK	1	1	1	Q9QUM9		1360.74	0.039	0.3579			Medium	1.51208	0
Q11011	Puromycin-sensitive aminopeptidase OS=Mus musculus OX=10090 GN=Npepps PE=1 SV=2 - [PSA_MOUSE]	18		18	920	103.26	5.89697
	Sequence	# PSMs	# Proteins	# Protein Groups	Protein Group Accessions	Modifications	MH+ [Da]	q-Value	PEP	A2	XCorr A2	B2	XCorr B2	# Missed Cleavages
	IDLIAIADFAAGAMENWGLVTYR	3	1	1	Q11011		2510.26	0	0.0008906			High	4.32554	0
	KPYPDDENLVEVK	2	1	1	Q11011		1545.77	0	0.0006262			High	4.10071	0
	YAAVTQFEATDAR	1	1	1	Q11011		1442.69	0	0.000464			High	3.72431	0
	LNLGTVGFYR	1	1	1	Q11011		1139.62	0	0.002544			High	2.65529	0
	AGIISTVEVLK	2	1	1	Q11011		1129.68	0	0.004941			High	1.86153	0
	LGLQNDLFSLAR	1	1	1	Q11011		1346.74	0	0.002732			High	1.25812	0
	LSVEGFAVDK	2	1	1	Q11011		1064.56	0.001	0.01199			High	2.40614	0
	NAATEDLWESLESASGKPIAAVMNTWTK	2	1	1	Q11011		3020.46	0.002	0.03623			Medium	1.99779	0
	DADSIHQYLLQR	1	1	1	Q11011		1458.73	0.003	0.03857			High	2.30091	0
	DVFSPIGER	1	1	1	Q11011		1019.51	0.018	0.1958			Medium	1.46812	0
	AFFESHPAPSAER	1	1	1	Q11011		1445.68	0.028	0.2863			Medium	1.87769	0
	TQYSSAMLESLLPGIR	1	1	1	Q11011		1765.92	0.048	0.4206			Medium	1.38038	0
Q60692	Proteasome subunit beta type-6 OS=Mus musculus OX=10090 GN=Psmb6 PE=1 SV=3 - [PSB6_MOUSE]	4		4	238	25.3625	5.10986
	Sequence	# PSMs	# Proteins	# Protein Groups	Protein Group Accessions	Modifications	MH+ [Da]	q-Value	PEP	A2	XCorr A2	B2	XCorr B2	# Missed Cleavages
	TTTGSYIANR	2	1	1	Q60692		1083.54	0	0.0004793			High	3.13584	0
	LAAIQESGVER	2	1	1	Q60692		1172.63	0	0.0002381			High	2.91566	0
Q9WVJ2	26S proteasome non-ATPase regulatory subunit 13 OS=Mus musculus OX=10090 GN=Psmd13 PE=1 SV=1 - [PSD13_MOUSE]	3		3	376	42.7821	5.70654
	Sequence	# PSMs	# Proteins	# Protein Groups	Protein Group Accessions	Modifications	MH+ [Da]	q-Value	PEP	A2	XCorr A2	B2	XCorr B2	# Missed Cleavages
	AFTLGLAGLLGEGVFNFGELLMHPVLESLR	1	1	1	Q9WVJ2	N16(Deamidated)	3201.73	0.001	0.008721			High	1.87062	0
	VNPLSLVEIILHVVR	2	1	1	Q9WVJ2		1701.04	0.011	0.1418			Medium	1.33647	0
Q99JF8	PC4 and SFRS1-interacting protein OS=Mus musculus OX=10090 GN=Psip1 PE=1 SV=1 - [PSIP1_MOUSE]	5		5	528	59.6605	9.12939
	Sequence	# PSMs	# Proteins	# Protein Groups	Protein Group Accessions	Modifications	MH+ [Da]	q-Value	PEP	A2	XCorr A2	B2	XCorr B2	# Missed Cleavages
	LPIFFFGTHETAFLGPK	2	1	1	Q99JF8		1922.02	0	0.0007128			High	2.79103	0
	NLAKPGVTSTSDSEDEDDQEGEK	1	1	1	Q99JF8		2451.06	0.001	0.01476			High	2.18192	0
	GYPHWPAR	2	1	1	Q99JF8		983.483	0.036	0.3362			Medium	1.96253	0
Q8VDM4	26S proteasome non-ATPase regulatory subunit 2 OS=Mus musculus OX=10090 GN=Psmd2 PE=1 SV=1 - [PSMD2_MOUSE]	5		5	908	100.139	5.17334
	Sequence	# PSMs	# Proteins	# Protein Groups	Protein Group Accessions	Modifications	MH+ [Da]	q-Value	PEP	A2	XCorr A2	B2	XCorr B2	# Missed Cleavages
	FGGSGSQVDSAR	1	1	1	Q8VDM4		1167.54	0	4.802e-05			High	3.72846	0
	GEAIEAILAALEVVSEPFR	3	1	1	Q8VDM4		2014.09	0	7.656e-05			High	3.27663	0
	AELATEEFLPVTPILEGFVILR	1	1	1	Q8VDM4		2457.37	0.001	0.01386			High	1.62245	0
Q91Z31	Polypyrimidine tract-binding protein 2 OS=Mus musculus OX=10090 GN=Ptbp2 PE=1 SV=2 - [PTBP2_MOUSE]	3		3	531	57.4528	8.66064
	Sequence	# PSMs	# Proteins	# Protein Groups	Protein Group Accessions	Modifications	MH+ [Da]	q-Value	PEP	A2	XCorr A2	B2	XCorr B2	# Missed Cleavages
	MALLQMATVEEAIQALIDLHNYNLGENHHLR	1	1	1	Q91Z31		3557.81	0	0.001707			High	3.17267	0
	MALLQMATVEEAIQALIDLHNYNLGENHHLR	1	1	1	Q91Z31	Q14(Deamidated)	3558.8	0	1.329e-05			High	2.85872	0
	IIIDNMYYPVTLDVLHQIFSK	1	1	1	Q91Z31	Q17(Deamidated)	2523.34	0.026	0.263			Medium	1.98685	0
Q5SUR0	Phosphoribosylformylglycinamidine synthase OS=Mus musculus OX=10090 GN=Pfas PE=1 SV=1 - [PUR4_MOUSE]	6		6	1337	144.538	5.66846
	Sequence	# PSMs	# Proteins	# Protein Groups	Protein Group Accessions	Modifications	MH+ [Da]	q-Value	PEP	A2	XCorr A2	B2	XCorr B2	# Missed Cleavages
	LAVSEALTNLVFALVTDLR	4	1	1	Q5SUR0		2045.16	0	0.001076			High	3.53749	0
	LPGEGAALADACEAMVAVMAALGVAVDGGK	2	1	1	Q5SUR0	C12(Carbamidomethyl)	2814.38	0	0.001898			High	3.4536	0
Q9DCL9	Multifunctional protein ADE2 OS=Mus musculus OX=10090 GN=Paics PE=1 SV=4 - [PUR6_MOUSE]	2		2	425	46.9761	7.2251
	Sequence	# PSMs	# Proteins	# Protein Groups	Protein Group Accessions	Modifications	MH+ [Da]	q-Value	PEP	A2	XCorr A2	B2	XCorr B2	# Missed Cleavages
	DQITAGNAAR	1	1	1	Q9DCL9		1016.51	0	0.001154			High	1.89952	0
	FCFAGLVIGQTEVDIMSHATQAIFEILEK	1	1	1	Q9DCL9	C2(Carbamidomethyl)	3267.62	0.006	0.09396			High	1.17584	0
Q8CI94	Glycogen phosphorylase, brain form OS=Mus musculus OX=10090 GN=Pygb PE=1 SV=3 - [PYGB_MOUSE]	20		20	843	96.6685	6.72705
	Sequence	# PSMs	# Proteins	# Protein Groups	Protein Group Accessions	Modifications	MH+ [Da]	q-Value	PEP	A2	XCorr A2	B2	XCorr B2	# Missed Cleavages
	LAACFLDSMATLGLAAYGYGIR	3	2	2	Q8CI94;Q9WUB3	C4(Carbamidomethyl)	2334.16	0	4.935e-06			High	4.16446	0
	LKQEYFVVAATLQDIIR	1	2	2	Q8CI94;Q9WUB3		2007.13	0	0.003899			High	2.78401	1
	YEFGIFNQK	2	2	2	Q8CI94;Q9WUB3		1145.56	0	0.006981			High	2.69316	0
	LLSLVDDEAFIR	1	1	1	Q8CI94		1390.76	0	0.002637			High	2.48761	0
	VIFLENYR	2	2	2	Q8CI94;Q9WUB3		1053.57	0	0.005976			High	2.07736	0
	VLYPNDNFFEGK	2	2	2	Q8CI94;Q9WUB3		1442.69	0.001	0.01485			Medium	2.57957	0
	NLAENISR	1	2	2	Q8CI94;Q9WUB3		916.483	0.002	0.03288			High	1.81817	0
	HLHFTLVK	1	2	2	Q8CI94;Q9WUB3		994.581	0.003	0.03819			High	2.233	0
	HLEIIYAINQR	1	1	1	Q8CI94		1369.75	0.003	0.04046			High	1.56178	0
	VEDVEALDQK	2	1	1	Q8CI94		1145.56	0.004	0.06483			High	2.5604	0
	FSAQLEK	2	1	1	Q8CI94		822.431	0.012	0.146			Medium	2.04707	0
	FGCRDPVR	1	1	1	Q8CI94	C3(Carbamidomethyl)	1006.49	0.036	0.3404			Medium	1.90991	1
	HLDHVAALFPGDVDR	1	1	1	Q8CI94		1661.84	0.048	0.4219			Medium	2.51521	0
Q9WUB3	Glycogen phosphorylase, muscle form OS=Mus musculus OX=10090 GN=Pygm PE=1 SV=3 - [PYGM_MOUSE]	17		17	842	97.2247	7.10791
	Sequence	# PSMs	# Proteins	# Protein Groups	Protein Group Accessions	Modifications	MH+ [Da]	q-Value	PEP	A2	XCorr A2	B2	XCorr B2	# Missed Cleavages
	LAACFLDSMATLGLAAYGYGIR	3	2	2	Q8CI94;Q9WUB3	C4(Carbamidomethyl)	2334.16	0	4.935e-06			High	4.16446	0
	LKQEYFVVAATLQDIIR	1	2	2	Q8CI94;Q9WUB3		2007.13	0	0.003899			High	2.78401	1
	YEFGIFNQK	2	2	2	Q8CI94;Q9WUB3		1145.56	0	0.006981			High	2.69316	0
	VIFLENYR	2	2	2	Q8CI94;Q9WUB3		1053.57	0	0.005976			High	2.07736	0
	VLYPNDNFFEGK	2	2	2	Q8CI94;Q9WUB3		1442.69	0.001	0.01485			Medium	2.57957	0
	NLAENISR	1	2	2	Q8CI94;Q9WUB3		916.483	0.002	0.03288			High	1.81817	0
	IGEDYISDLDQLRK	1	1	1	Q9WUB3		1664.84	0.003	0.05764			High	2.6412	1
	HLHFTLVK	1	2	2	Q8CI94;Q9WUB3		994.581	0.003	0.03819			High	2.233	0
	FSAYLER	1	1	1	Q9WUB3		885.442	0.003	0.06031			High	2.08282	0
	ILVDLER	2	1	1	Q9WUB3		857.504	0.004	0.06338			High	1.93469	0
	APNDFNLK	1	1	1	Q9WUB3		918.466	0.018	0.1976			Medium	1.20812	0
P61021	Ras-related protein Rab-5B OS=Mus musculus OX=10090 GN=Rab5b PE=1 SV=1 - [RAB5B_MOUSE]	2		2	215	23.6919	8.1333
	Sequence	# PSMs	# Proteins	# Protein Groups	Protein Group Accessions	Modifications	MH+ [Da]	q-Value	PEP	A2	XCorr A2	B2	XCorr B2	# Missed Cleavages
	LVLLGESAVGK	1	3	1	P61021		1085.66	0	0.0006033			High	1.81412	0
	YHSLAPMYYR	1	3	1	P61021		1300.61	0.008	0.1244			High	1.61546	0
P34057	Recoverin OS=Mus musculus OX=10090 GN=Rcvrn PE=2 SV=2 - [RECO_MOUSE]	20		20	202	23.3919	5.12256
	Sequence	# PSMs	# Proteins	# Protein Groups	Protein Group Accessions	Modifications	MH+ [Da]	q-Value	PEP	A2	XCorr A2	B2	XCorr B2	# Missed Cleavages
	NEVLEIVMAIFK	4	1	1	P34057		1405.78	0	0.0001937			High	3.72247	0
	EILEELQLNTK	2	1	1	P34057		1329.73	0	0.005341			High	2.76565	0
	AYAQHVFR	6	1	1	P34057		991.509	0	0.006185			High	2.64798	0
	SFDANSDGTLDFK	1	1	1	P34057		1416.63	0.001	0.01618			High	2.62017	0
	LEWAFSLYDVDGNGTISK	1	1	1	P34057		2014.97	0.003	0.03877			High	1.64953	0
	LLPDDENTPEK	1	1	1	P34057		1270.61	0.006	0.08873			High	1.91693	0
	IWAFFGK	1	1	1	P34057		868.471	0.006	0.1019			High	1.33077	0
	MIKPEDVK	2	1	1	P34057		959.522	0.023	0.2423			Medium	1.84911	0
	LEWAFSLYDVDGNGTISK	1	1	1	P34057	N13(Deamidated)	2015.96	0.03	0.2975			Medium	1.33483	0
	QEFESIYSK	1	1	1	P34057		1130.53	0.047	0.4181			Medium	1.59733	0
Q62193	Replication protein A 32 kDa subunit OS=Mus musculus OX=10090 GN=Rpa2 PE=1 SV=1 - [RFA2_MOUSE]	2		2	270	29.6996	6.15088
	Sequence	# PSMs	# Proteins	# Protein Groups	Protein Group Accessions	Modifications	MH+ [Da]	q-Value	PEP	A2	XCorr A2	B2	XCorr B2	# Missed Cleavages
	APTNIVYK	1	1	1	Q62193		905.506	0.013	0.1491			Medium	2.07329	0
	ACPRPEGLNFQDLR	1	1	1	Q62193	C2(Carbamidomethyl)	1672.82	0.046	0.411			Medium	1.46954	0
O54828	Regulator of G-protein signaling 9 OS=Mus musculus OX=10090 GN=Rgs9 PE=1 SV=3 - [RGS9_MOUSE]	3		3	675	76.9291	9.33447
	Sequence	# PSMs	# Proteins	# Protein Groups	Protein Group Accessions	Modifications	MH+ [Da]	q-Value	PEP	A2	XCorr A2	B2	XCorr B2	# Missed Cleavages
	VLVTSVPHAMTGGDVLQWITQR	2	1	1	O54828		2408.29	0	0.005613			High	2.95365	0
	DMQNPETGVR	1	1	1	O54828		1146.52	0	0.005584			High	2.50508	0
P53026	60S ribosomal protein L10a OS=Mus musculus OX=10090 GN=Rpl10a PE=1 SV=3 - [RL10A_MOUSE]	2		2	217	24.9006	9.979
	Sequence	# PSMs	# Proteins	# Protein Groups	Protein Group Accessions	Modifications	MH+ [Da]	q-Value	PEP	A2	XCorr A2	B2	XCorr B2	# Missed Cleavages
	MTDDELVYNIHLAVNFLVSLLK	1	1	1	P53026		2547.36	0	0.0003542			High	2.71713	0
	DTLYEAVR	1	1	1	P53026		966.483	0.005	0.07497			High	2.04306	0
Q9CXW4	60S ribosomal protein L11 OS=Mus musculus OX=10090 GN=Rpl11 PE=1 SV=4 - [RL11_MOUSE]	2		2	178	20.2396	9.59814
	Sequence	# PSMs	# Proteins	# Protein Groups	Protein Group Accessions	Modifications	MH+ [Da]	q-Value	PEP	A2	XCorr A2	B2	XCorr B2	# Missed Cleavages
	YDGIILPGK	1	1	1	Q9CXW4		975.55	0.002	0.03027			High	2.04838	0
	AEEILEK	1	1	1	Q9CXW4		831.443	0.006	0.09408			High	2.24673	0
P67984	60S ribosomal protein L22 OS=Mus musculus OX=10090 GN=Rpl22 PE=1 SV=2 - [RL22_MOUSE]	3		3	128	14.7498	9.18799
	Sequence	# PSMs	# Proteins	# Protein Groups	Protein Group Accessions	Modifications	MH+ [Da]	q-Value	PEP	A2	XCorr A2	B2	XCorr B2	# Missed Cleavages
	ITVTSEVPFSK	2	1	1	P67984		1207.65	0.001	0.01525			High	2.78766	0
	AGNLGGGVVTIER	1	1	1	P67984		1242.68	0.003	0.03935			High	1.36388	0
P61255	60S ribosomal protein L26 OS=Mus musculus OX=10090 GN=Rpl26 PE=1 SV=1 - [RL26_MOUSE]	2		2	145	17.2475	10.5503
	Sequence	# PSMs	# Proteins	# Protein Groups	Protein Group Accessions	Modifications	MH+ [Da]	q-Value	PEP	A2	XCorr A2	B2	XCorr B2	# Missed Cleavages
	HFNAPSHIR	1	1	1	P61255		1078.55	0	0.0005862			High	2.70984	0
	FNPFVTSDR	1	1	1	P61255		1082.53	0.03	0.2978			Medium	1.84874	0
P14148	60S ribosomal protein L7 OS=Mus musculus OX=10090 GN=Rpl7 PE=1 SV=2 - [RL7_MOUSE]	2		2	270	31.3998	10.8872
	Sequence	# PSMs	# Proteins	# Protein Groups	Protein Group Accessions	Modifications	MH+ [Da]	q-Value	PEP	A2	XCorr A2	B2	XCorr B2	# Missed Cleavages
	TTHFVEGGDAGNREDQINR	1	1	1	P14148		2115.98	0	0.003977			High	3.19262	1
	FGIICMEDLIHEIYTVGK	1	1	1	P14148	C5(Carbamidomethyl)	2138.07	0.006	0.09618			High	2.30278	0
Q99020	Heterogeneous nuclear ribonucleoprotein A/B OS=Mus musculus OX=10090 GN=Hnrnpab PE=1 SV=1 - [ROAA_MOUSE]	21		14	285	30.8123	7.91357
	Sequence	# PSMs	# Proteins	# Protein Groups	Protein Group Accessions	Modifications	MH+ [Da]	q-Value	PEP	A2	XCorr A2	B2	XCorr B2	# Missed Cleavages
	FGEVVDCTIK	11	3	3	Q9Z130;Q99020;Q60668	C7(Carbamidomethyl)	1167.57	0	0.005848	High	3.45041	High	3.25385	0
	EVYQQQQYGSGGR	1	1	1	Q99020		1499.68	0	0.006568			High	3.71404	0
	IFVGGLNPEATEEK	1	1	1	Q99020		1503.76	0	1.631e-05			High	3.29702	0
	MFVGGLSWDTSK	1	1	1	Q99020		1327.63	0	0.001406			High	2.54603	0
	GFVFITFKEEDPVKK	3	1	1	Q99020		1783.96	0.001	0.008044			Medium	2.85346	2
	GFGFILFK	2	1	1	Q99020		928.527	0.002	0.03173			High	1.94649	0
	DLKDYFTK	1	1	1	Q99020		1029.52	0.021	0.2221			Medium	1.87163	1
	EYFGQFGEIEAIELPIDPK	1	1	1	Q99020		2195.08	0.027	0.2781			Medium	0.945945	0
P47708	Rabphilin-3A OS=Mus musculus OX=10090 GN=Rph3a PE=1 SV=2 - [RP3A_MOUSE]	5		5	681	75.4417	8.26514
	Sequence	# PSMs	# Proteins	# Protein Groups	Protein Group Accessions	Modifications	MH+ [Da]	q-Value	PEP	A2	XCorr A2	B2	XCorr B2	# Missed Cleavages
	TKPQQPAGEPATQEQPTPESR	3	1	1	P47708		2277.1	0	3.974e-05			High	4.38777	0
	MEAMEQER	1	1	1	P47708		1023.42	0.006	0.09171			High	2.1021	0
	DSEGWDHAHGGGTGDTSR	1	1	1	P47708		1841.73	0.007	0.1089			High	3.05761	0
P62264	40S ribosomal protein S14 OS=Mus musculus OX=10090 GN=Rps14 PE=1 SV=3 - [RS14_MOUSE]	3		3	151	16.2625	10.0522
	Sequence	# PSMs	# Proteins	# Protein Groups	Protein Group Accessions	Modifications	MH+ [Da]	q-Value	PEP	A2	XCorr A2	B2	XCorr B2	# Missed Cleavages
	TPGPGAQSALR	2	1	1	P62264		1054.56	0	0.007202			High	2.36666	0
	IEDVTPIPSDSTR	1	1	1	P62264		1429.71	0.006	0.08656			High	2.41499	0
P62843	40S ribosomal protein S15 OS=Mus musculus OX=10090 GN=Rps15 PE=1 SV=2 - [RS15_MOUSE]	3		3	145	17.0292	10.3892
	Sequence	# PSMs	# Proteins	# Protein Groups	Protein Group Accessions	Modifications	MH+ [Da]	q-Value	PEP	A2	XCorr A2	B2	XCorr B2	# Missed Cleavages
	GVDLDQLLDMSYEQLMQLYSAR	2	1	1	P62843		2588.23	0.001	0.01549			High	3.05391	0
	DMIILPEMVGSMVGVYNGK	1	1	1	P62843		2053.01	0.008	0.1258			High	1.47996	0
P62270	40S ribosomal protein S18 OS=Mus musculus OX=10090 GN=Rps18 PE=1 SV=3 - [RS18_MOUSE]	2		2	152	17.7079	10.9897
	Sequence	# PSMs	# Proteins	# Protein Groups	Protein Group Accessions	Modifications	MH+ [Da]	q-Value	PEP	A2	XCorr A2	B2	XCorr B2	# Missed Cleavages
	YSQVLANGLDNK	1	1	1	P62270		1321.67	0.008	0.1255			High	1.39743	0
	LREDLER	1	1	1	P62270		930.502	0.015	0.1698			Medium	2.93597	1
P97351	40S ribosomal protein S3a OS=Mus musculus OX=10090 GN=Rps3a PE=1 SV=3 - [RS3A_MOUSE]	5		5	264	29.8657	9.72998
	Sequence	# PSMs	# Proteins	# Protein Groups	Protein Group Accessions	Modifications	MH+ [Da]	q-Value	PEP	A2	XCorr A2	B2	XCorr B2	# Missed Cleavages
	LITEDVQGK	2	1	1	P97351		1002.54	0	0.004196			High	2.61196	0
	TTDGYLLR	1	1	1	P97351		938.486	0.002	0.02077			High	2.22043	0
	MMEIMTR	1	1	1	P97351		911.411	0.002	0.02949			High	2.12745	0
	APAMFNIR	1	1	1	P97351		919.481	0.002	0.02545			High	2.0366	0
P62908	40S ribosomal protein S3 OS=Mus musculus OX=10090 GN=Rps3 PE=1 SV=1 - [RS3_MOUSE]	4		4	243	26.6574	9.65674
	Sequence	# PSMs	# Proteins	# Protein Groups	Protein Group Accessions	Modifications	MH+ [Da]	q-Value	PEP	A2	XCorr A2	B2	XCorr B2	# Missed Cleavages
	ELAEDGYSGVEVR	2	1	1	P62908		1423.67	0	0.0001586			High	3.71942	0
	TEIIILATR	1	1	1	P62908		1029.63	0.001	0.0126			High	3.03835	0
	ELTAVVQK	1	1	1	P62908		887.517	0.005	0.0727			High	1.70379	0
P62702	40S ribosomal protein S4, X isoform OS=Mus musculus OX=10090 GN=Rps4x PE=1 SV=2 - [RS4X_MOUSE]	3		3	263	29.5791	10.1548
	Sequence	# PSMs	# Proteins	# Protein Groups	Protein Group Accessions	Modifications	MH+ [Da]	q-Value	PEP	A2	XCorr A2	B2	XCorr B2	# Missed Cleavages
	LRECLPLIIFLR	1	1	1	P62702	C4(Carbamidomethyl)	1542.92	0	0.004034			High	3.38755	1
	ERHPGSFDVVHVK	1	1	1	P62702		1506.78	0	0.006673			High	2.39477	1
	LSNIFVIGK	1	1	1	P62702		990.594	0.005	0.07621			High	1.70964	0
Q99LF4	tRNA-splicing ligase RtcB homolog OS=Mus musculus OX=10090 GN=Rtcb PE=1 SV=1 - [RTCB_MOUSE]	5		5	505	55.2139	7.2251
	Sequence	# PSMs	# Proteins	# Protein Groups	Protein Group Accessions	Modifications	MH+ [Da]	q-Value	PEP	A2	XCorr A2	B2	XCorr B2	# Missed Cleavages
	LVMEEAPESYK	2	1	1	Q99LF4		1295.61	0	0.000225			High	3.24689	0
	NLDFQDVLDKLADMGIAIR	1	1	1	Q99LF4		2147.12	0	0.003179			High	3.21733	1
	EGYAWAEDKEHCEEYGR	1	1	1	Q99LF4	C12(Carbamidomethyl)	2128.86	0.003	0.03975			High	2.20357	1
	LMFEELR	1	1	1	Q99LF4		937.476	0.004	0.06242			High	1.91126	0
Q8K0T0	Reticulon-1 OS=Mus musculus OX=10090 GN=Rtn1 PE=1 SV=1 - [RTN1_MOUSE]	5		5	780	83.5206	4.57666
	Sequence	# PSMs	# Proteins	# Protein Groups	Protein Group Accessions	Modifications	MH+ [Da]	q-Value	PEP	A2	XCorr A2	B2	XCorr B2	# Missed Cleavages
	HQAQVDQYLGLVR	2	1	1	Q8K0T0		1526.81	0	0.00357			High	2.58641	0
	SVLQAVQK	3	2	2	Q8K0T0;Q9ES97		872.519	0.002	0.03304			High	2.20026	0
Q9ES97	Reticulon-3 OS=Mus musculus OX=10090 GN=Rtn3 PE=1 SV=2 - [RTN3_MOUSE]	5		5	964	103.814	4.91943
	Sequence	# PSMs	# Proteins	# Protein Groups	Protein Group Accessions	Modifications	MH+ [Da]	q-Value	PEP	A2	XCorr A2	B2	XCorr B2	# Missed Cleavages
	TQIDHYVGIAR	2	1	1	Q9ES97		1272.66	0	0.0005756			High	3.08556	0
	SVIQAVQK	3	2	2	Q8K0T0;Q9ES97		872.519	0.002	0.03304			High	2.20026	0
Q99P72	Reticulon-4 OS=Mus musculus OX=10090 GN=Rtn4 PE=1 SV=2 - [RTN4_MOUSE]	9		9	1162	126.535	4.53857
	Sequence	# PSMs	# Proteins	# Protein Groups	Protein Group Accessions	Modifications	MH+ [Da]	q-Value	PEP	A2	XCorr A2	B2	XCorr B2	# Missed Cleavages
	HQAQIDHYLGLANK	3	1	1	Q99P72		1607.82	0	8.255e-05			High	2.85219	0
	YSNSALGHVNSTIK	3	1	1	Q99P72		1490.76	0	0.003334			High	2.11147	0
	GPLPAAPPTAPER	1	1	1	Q99P72		1273.68	0.001	0.01763			High	2.04325	0
	LSASPQEVGKPYLESFQPNLHITK	2	1	1	Q99P72	Q6(Deamidated); N19(Deamidated); T23(GlyGly)	2799.43	0.044	0.3895			Medium	1.27653	0
Q9D394	Protein RUFY3 OS=Mus musculus OX=10090 GN=Rufy3 PE=1 SV=1 - [RUFY3_MOUSE]	3		3	469	52.9732	5.49072
	Sequence	# PSMs	# Proteins	# Protein Groups	Protein Group Accessions	Modifications	MH+ [Da]	q-Value	PEP	A2	XCorr A2	B2	XCorr B2	# Missed Cleavages
	TAEGQALSEAR	2	1	1	Q9D394		1132.56	0	9.75e-05			High	3.34956	0
	LQSSDLGVK	1	1	1	Q9D394		946.517	0.016	0.18			Medium	1.59624	0
Q91V14	Solute carrier family 12 member 5 OS=Mus musculus OX=10090 GN=Slc12a5 PE=1 SV=2 - [S12A5_MOUSE]	16		16	1138	126.189	6.7417
	Sequence	# PSMs	# Proteins	# Protein Groups	Protein Group Accessions	Modifications	MH+ [Da]	q-Value	PEP	A2	XCorr A2	B2	XCorr B2	# Missed Cleavages
	NWRPQLLVLVR	2	1	1	Q91V14		1393.84	0	0.0004119			High	3.43304	0
	IFTVAQMDDNSIQMK	2	1	1	Q91V14		1740.83	0	0.0003067			High	3.12613	0
	EIQSITDESR	1	1	1	Q91V14		1177.57	0	0.003015			High	3.05226	0
	GLTIVGSVLEGTFLDNHPQAQR	2	1	1	Q91V14		2352.23	0	7.925e-05			High	2.67507	0
	LVLLNMPGPPR	1	1	1	Q91V14		1206.7	0.001	0.007852			High	3.13853	0
	LWGLFCSSR	1	1	1	Q91V14	C6(Carbamidomethyl)	1125.55	0.001	0.01324			High	1.78984	0
	VDQDQNVVHPQLLSLTSQLK	2	1	1	Q91V14		2262.2	0.001	0.01162			High	1.60637	0
	GFCQVVISSNLR	2	1	1	Q91V14	C3(Carbamidomethyl)	1379.71	0.002	0.02264			High	2.78625	0
	LNEVIVNK	1	1	1	Q91V14		928.544	0.002	0.02688			High	1.66584	0
	TLVMEQR	1	1	1	Q91V14		876.46	0.007	0.1091			High	1.465	0
	NGDENYMEFLEVLTEQLDR	1	1	1	Q91V14		2315.05	0.007	0.1075			High	1.28876	0
P31650	Sodium- and chloride-dependent GABA transporter 3 OS=Mus musculus OX=10090 GN=Slc6a11 PE=1 SV=2 - [S6A11_MOUSE]	7		7	627	69.9143	6.97607
	Sequence	# PSMs	# Proteins	# Protein Groups	Protein Group Accessions	Modifications	MH+ [Da]	q-Value	PEP	A2	XCorr A2	B2	XCorr B2	# Missed Cleavages
	GSETLGGGGGGAAGTR	2	1	1	P31650		1304.61	0	2.619e-06			High	3.79704	0
	VKGDGTISAITEK	2	1	1	P31650		1318.72	0.001	0.01703			High	3.33263	1
	TVTVNDCEAK	2	1	1	P31650	C7(Carbamidomethyl)	1136.52	0.001	0.01201			High	1.74674	0
	FYLYPDLSR	1	2	2	P31650;O35316		1173.59	0.008	0.1238			High	1.99587	0
Q9R1T2	SUMO-activating enzyme subunit 1 OS=Mus musculus OX=10090 GN=Sae1 PE=1 SV=1 - [SAE1_MOUSE]	4		4	350	38.5956	5.36377
	Sequence	# PSMs	# Proteins	# Protein Groups	Protein Group Accessions	Modifications	MH+ [Da]	q-Value	PEP	A2	XCorr A2	B2	XCorr B2	# Missed Cleavages
	VSQGVEDGPEAK	1	1	1	Q9R1T2		1215.58	0	0.0005154			High	3.30764	0
	TAPDYFLLQVLLK	2	1	1	Q9R1T2		1520.87	0	0.0003226			High	2.86221	0
	YCFSEMAPVCAVVGGILAQEIVK	1	1	1	Q9R1T2	C2(Carbamidomethyl); C10(Carbamidomethyl)	2541.27	0.002	0.01927			High	2.50396	0
Q9Z1F9	SUMO-activating enzyme subunit 2 OS=Mus musculus OX=10090 GN=Uba2 PE=1 SV=1 - [SAE2_MOUSE]	8		8	638	70.5247	5.23682
	Sequence	# PSMs	# Proteins	# Protein Groups	Protein Group Accessions	Modifications	MH+ [Da]	q-Value	PEP	A2	XCorr A2	B2	XCorr B2	# Missed Cleavages
	SMAGNIIPAIATTNAVIAGLIVLEGLK	4	1	1	Q9Z1F9		2650.5	0	0.0007644			High	3.39409	0
	SMAGNIIPAIATTNAVIAGLIVLEGLK	3	1	1	Q9Z1F9	N14(Deamidated)	2651.51	0	0.0002525			High	3.18481	0
	VTVLTLQDK	1	1	1	Q9Z1F9		1016.6	0.001	0.01312			High	2.15813	0
O08547	Vesicle-trafficking protein SEC22b OS=Mus musculus OX=10090 GN=Sec22b PE=1 SV=3 - [SC22B_MOUSE]	3		3	215	24.7248	8.51416
	Sequence	# PSMs	# Proteins	# Protein Groups	Protein Group Accessions	Modifications	MH+ [Da]	q-Value	PEP	A2	XCorr A2	B2	XCorr B2	# Missed Cleavages
	NLGSINTELQDVQR	1	1	1	O08547		1586.81	0	3.515e-05			High	2.81995	0
	IMVANIEEVLQR	1	1	1	O08547		1414.77	0	0.0002769			High	2.66667	0
	DLQQYQSQAK	1	1	1	O08547		1208.59	0.001	0.01275			High	3.31011	0
Q3UPL0	Protein transport protein Sec31A OS=Mus musculus OX=10090 GN=Sec31a PE=1 SV=2 - [SC31A_MOUSE]	3		3	1230	133.486	6.75635
	Sequence	# PSMs	# Proteins	# Protein Groups	Protein Group Accessions	Modifications	MH+ [Da]	q-Value	PEP	A2	XCorr A2	B2	XCorr B2	# Missed Cleavages
	MADAIILAIAGGQELLAQTQK	2	1	1	Q3UPL0		2155.18	0	0.001499			High	4.29008	0
	AQGKPVSGQESSQSPYER	1	1	1	Q3UPL0		1934.91	0	0.0004158			High	2.51109	0
Q9D0K2	Succinyl-CoA:3-ketoacid coenzyme A transferase 1, mitochondrial OS=Mus musculus OX=10090 GN=Oxct1 PE=1 SV=1 - [SCOT1_MOUSE]	4		4	520	55.953	8.52881
	Sequence	# PSMs	# Proteins	# Protein Groups	Protein Group Accessions	Modifications	MH+ [Da]	q-Value	PEP	A2	XCorr A2	B2	XCorr B2	# Missed Cleavages
	DGSVAIASKPR	1	1	1	Q9D0K2		1100.6	0	0.0001174			High	2.73133	0
	DLTAVSNNAGVDNFGLGLLLR	1	1	1	Q9D0K2		2159.14	0.001	0.0154			High	1.25331	0
	NGLTLIELWEGLTVDDIKK	1	1	1	Q9D0K2	N1(Deamidated)	2158.16	0.012	0.1437			Medium	2.4221	1
	GVFDVDKK	1	1	1	Q9D0K2		907.486	0.036	0.3417			Medium	1.72143	1
Q9CZC8	Secernin-1 OS=Mus musculus OX=10090 GN=Scrn1 PE=1 SV=1 - [SCRN1_MOUSE]	4		4	414	46.2966	4.79248
	Sequence	# PSMs	# Proteins	# Protein Groups	Protein Group Accessions	Modifications	MH+ [Da]	q-Value	PEP	A2	XCorr A2	B2	XCorr B2	# Missed Cleavages
	EPAAETEALLGMDLVR	1	1	1	Q9CZC8		1714.86	0	0.005728			High	1.85112	0
	AVIESDEEQGR	3	1	1	Q9CZC8		1232.57	0.002	0.03045			High	3.0735	0
Q8K2B3	Succinate dehydrogenase [ubiquinone] flavoprotein subunit, mitochondrial OS=Mus musculus OX=10090 GN=Sdha PE=1 SV=1 - [SDHA_MOUSE]	15		15	664	72.5392	7.37158
	Sequence	# PSMs	# Proteins	# Protein Groups	Protein Group Accessions	Modifications	MH+ [Da]	q-Value	PEP	A2	XCorr A2	B2	XCorr B2	# Missed Cleavages
	ANAGEESVMNLDK	3	1	1	Q8K2B3		1377.63	0	3.498e-05			High	4.06746	0
	LGANSLLDLVVFGR	2	1	1	Q8K2B3		1473.84	0	0.0001053			High	3.89702	0
	GEGGILINSQGER	2	1	1	Q8K2B3		1329.67	0	0.000733			High	3.1711	0
	VGSVLQEGCEK	2	1	1	Q8K2B3	C9(Carbamidomethyl)	1205.58	0	0.00239			High	2.96926	0
	VDEYDYSKPIQGQQK	2	1	1	Q8K2B3		1797.86	0	0.0008173			High	2.6822	0
	GVIALCIEDGSIHR	1	1	1	Q8K2B3	C6(Carbamidomethyl)	1539.79	0	0.001048			High	2.6137	0
	NTVIATGGYGR	2	1	1	Q8K2B3		1108.57	0	0.0004405			High	2.3323	0
	ANAGEESVMNLDK	1	1	1	Q8K2B3	N10(Deamidated)	1378.62	0.014	0.1625			Medium	2.13285	0
Q8C1B7	Septin-11 OS=Mus musculus OX=10090 GN=Sept11 PE=1 SV=4 - [SEP11_MOUSE]	3		3	431	49.6633	6.68311
	Sequence	# PSMs	# Proteins	# Protein Groups	Protein Group Accessions	Modifications	MH+ [Da]	q-Value	PEP	A2	XCorr A2	B2	XCorr B2	# Missed Cleavages
	VNIIPIIAK	1	2	2	O55131;Q8C1B7		980.648	0.001	0.01512			High	2.16927	0
	RNEFLGELQK	1	1	1	Q8C1B7		1233.65	0.003	0.03886			High	1.71212	1
	HYELYR	1	1	1	Q8C1B7		880.429	0.027	0.2752			Medium	1.26306	0
O55131	Septin-7 OS=Mus musculus OX=10090 GN=Sept7 PE=1 SV=1 - [SEPT7_MOUSE]	7		7	436	50.5179	8.57275
	Sequence	# PSMs	# Proteins	# Protein Groups	Protein Group Accessions	Modifications	MH+ [Da]	q-Value	PEP	A2	XCorr A2	B2	XCorr B2	# Missed Cleavages
	LKDSEAELQR	3	1	1	O55131		1188.62	0	0.0043			High	3.2781	1
	VNIIPLIAK	1	2	2	O55131;Q8C1B7		980.648	0.001	0.01512			High	2.16927	0
	STLINSLFLTDLYSPEYPGPSHR	1	1	1	O55131		2607.31	0.004	0.06206			High	2.02928	0
	ANWEAQQR	2	1	1	O55131		1002.47	0.013	0.1525			Medium	2.15939	0
Q99K85	Phosphoserine aminotransferase OS=Mus musculus OX=10090 GN=Psat1 PE=1 SV=1 - [SERC_MOUSE]	3		3	370	40.4467	8.03076
	Sequence	# PSMs	# Proteins	# Protein Groups	Protein Group Accessions	Modifications	MH+ [Da]	q-Value	PEP	A2	XCorr A2	B2	XCorr B2	# Missed Cleavages
	ASLYNAVTTEDVEK	2	1	1	Q99K85		1539.75	0	0.001415			High	3.39874	0
	IIGNTENLVR	1	1	1	Q99K85		1128.64	0	0.003905			High	2.31881	0
Q64213	Splicing factor 1 OS=Mus musculus OX=10090 GN=Sf1 PE=1 SV=6 - [SF01_MOUSE]	4		4	653	70.3581	8.98291
	Sequence	# PSMs	# Proteins	# Protein Groups	Protein Group Accessions	Modifications	MH+ [Da]	q-Value	PEP	A2	XCorr A2	B2	XCorr B2	# Missed Cleavages
	VMIPQDEYPEINFVGLLIGPR	2	1	1	Q64213		2400.26	0	4.042e-05			High	3.60748	0
	FQRPGDPQSAQDK	1	1	1	Q64213		1473.7	0	0.003456			High	2.3507	0
	SITNTTVCTK	1	1	1	Q64213	C8(Carbamidomethyl)	1124.56	0.002	0.02231			High	2.44036	0
Q925N0	Sideroflexin-5 OS=Mus musculus OX=10090 GN=Sfxn5 PE=1 SV=2 - [SFXN5_MOUSE]	7		7	342	37.3049	9.43701
	Sequence	# PSMs	# Proteins	# Protein Groups	Protein Group Accessions	Modifications	MH+ [Da]	q-Value	PEP	A2	XCorr A2	B2	XCorr B2	# Missed Cleavages
	HGTLRPGVTNEQLWSAQK	2	1	1	Q925N0		2022.05	0	9.623e-06			High	3.64286	0
	VVLPMPILVLPPIVMSMLEK	3	1	1	Q925N0		2219.3	0	0.003748			Medium	1.8138	0
	HALLETALTR	2	1	1	Q925N0		1124.64	0.002	0.02801			Medium	2.04104	0
Q62420	Endophilin-A1 OS=Mus musculus OX=10090 GN=Sh3gl2 PE=1 SV=2 - [SH3G2_MOUSE]	8		8	352	39.9301	5.38916
	Sequence	# PSMs	# Proteins	# Protein Groups	Protein Group Accessions	Modifications	MH+ [Da]	q-Value	PEP	A2	XCorr A2	B2	XCorr B2	# Missed Cleavages
	TIEYLQPNPASR	2	1	1	Q62420		1388.71	0	0.003502			High	2.69441	0
	EIAESSMFNLLEMDIEQVSQLSALVQAQLEYHK	3	1	1	Q62420	Q20(Deamidated)	3794.85	0	9.243e-05			High	2.48665	0
	GPGYPQAEALLAEAMLK	1	1	1	Q62420		1758.91	0.001	0.01749			High	1.77367	0
	IPDEELR	2	1	1	Q62420		871.451	0.008	0.1218			High	2.09092	0
P28663	Beta-soluble NSF attachment protein OS=Mus musculus OX=10090 GN=Napb PE=1 SV=2 - [SNAB_MOUSE]	9		9	298	33.5355	5.46533
	Sequence	# PSMs	# Proteins	# Protein Groups	Protein Group Accessions	Modifications	MH+ [Da]	q-Value	PEP	A2	XCorr A2	B2	XCorr B2	# Missed Cleavages
	LDQWLTTMLLR	2	1	1	P28663		1389.76	0	0.0006225			High	3.65079	0
	AIAHYEQSADYYKGEESNSSANK	3	1	1	P28663		2562.12	0	0.0008073			High	3.45659	1
	SIQGDGEGDGDLK	2	1	1	P28663		1290.58	0.001	0.009121			High	2.47329	0
	VAAYAAQLEQYQK	1	1	1	P28663		1482.75	0.001	0.01145			High	1.86887	0
	AIAHYEQSADYYK	1	1	1	P28663		1558.71	0.002	0.0199			High	1.84031	0
O55100	Synaptogyrin-1 OS=Mus musculus OX=10090 GN=Syngr1 PE=1 SV=2 - [SNG1_MOUSE]	3		3	234	25.6363	4.65283
	Sequence	# PSMs	# Proteins	# Protein Groups	Protein Group Accessions	Modifications	MH+ [Da]	q-Value	PEP	A2	XCorr A2	B2	XCorr B2	# Missed Cleavages
	AGGAFDPYTLVR	2	1	1	O55100		1266.64	0	0.004679			High	3.41948	0
	DNPLNEGTDAAR	1	1	1	O55100		1272.58	0	0.0006057			High	2.07155	0
P60879	Synaptosomal-associated protein 25 OS=Mus musculus OX=10090 GN=Snap25 PE=1 SV=1 - [SNP25_MOUSE]	11		11	206	23.3002	4.76709
	Sequence	# PSMs	# Proteins	# Protein Groups	Protein Group Accessions	Modifications	MH+ [Da]	q-Value	PEP	A2	XCorr A2	B2	XCorr B2	# Missed Cleavages
	TLVMLDEQGEQLER	2	1	1	P60879		1660.81	0	0.0003452			High	3.50203	0
	AWGNNQDGVVASQPAR	4	1	1	P60879		1669.8	0	4.101e-05			High	3.31763	0
	IEEGMDQINK	3	1	1	P60879		1176.55	0	0.005064			High	3.00544	0
	RADQLADESLESTRR	2	1	1	P60879		1746.87	0.001	0.01569			Medium	3.81576	2
Q62189	U1 small nuclear ribonucleoprotein A OS=Mus musculus OX=10090 GN=Snrpa PE=1 SV=3 - [SNRPA_MOUSE]	8		8	287	31.8145	9.80322
	Sequence	# PSMs	# Proteins	# Protein Groups	Protein Group Accessions	Modifications	MH+ [Da]	q-Value	PEP	A2	XCorr A2	B2	XCorr B2	# Missed Cleavages
	SLYAIFSQFGQILDILVSR	5	1	1	Q62189		2170.18	0	1.303e-05			High	3.66624	0
	EVTSATNALR	3	1	1	Q62189		1061.56	0	0.005232			High	2.58757	0
Q60864	Stress-induced-phosphoprotein 1 OS=Mus musculus OX=10090 GN=Stip1 PE=1 SV=1 - [STIP1_MOUSE]	6		6	543	62.5424	6.80029
	Sequence	# PSMs	# Proteins	# Protein Groups	Protein Group Accessions	Modifications	MH+ [Da]	q-Value	PEP	A2	XCorr A2	B2	XCorr B2	# Missed Cleavages
	LAYINPDLALEEK	2	1	1	Q60864		1488.79	0	0.0005451			High	3.09866	0
	ELIEQLQNKPSDLGTK	1	1	1	Q60864		1812.97	0	0.003297			High	2.00067	0
	YKDAIHFYNK	1	1	1	Q60864		1298.65	0.009	0.1291			High	2.68965	1
	GDYPQAMK	1	1	1	Q60864		909.411	0.009	0.1317			High	1.77769	0
	TYEEGLKHEANNLQLK	1	1	1	Q60864		1886.96	0.044	0.3926			Medium	2.28941	1
P61264	Syntaxin-1B OS=Mus musculus OX=10090 GN=Stx1b PE=1 SV=1 - [STX1B_MOUSE]	13		13	288	33.2238	5.37646
	Sequence	# PSMs	# Proteins	# Protein Groups	Protein Group Accessions	Modifications	MH+ [Da]	q-Value	PEP	A2	XCorr A2	B2	XCorr B2	# Missed Cleavages
	TTTNEELEDMLESGK	2	1	1	P61264		1696.75	0	0.0006478			High	3.66378	0
	ELHDMFVDMAMLVESQGEMIDR	2	1	1	P61264		2596.16	0	0.004993			High	2.21937	0
	IEYNVEHSVDYVER	1	1	1	P61264		1751.82	0	0.002683			High	1.42656	0
	KFVEVMTEYNATQSK	2	1	1	P61264		1774.86	0.001	0.01892			High	3.02195	1
	LAIFTDDIK	2	1	1	P61264		1035.57	0.001	0.01168			Medium	2.12744	0
	TKQELEDLTADIKK	1	1	1	P61264		1631.88	0.002	0.02764			High	2.67809	2
	LSEDVEQVKK	1	1	1	P61264		1174.63	0.002	0.02349			High	1.79122	1
	QHSAILAAPNPDEK	1	1	1	P61264		1490.76	0.023	0.2347			Medium	2.24394	0
	LETSIR	1	1	1	P61264		718.409	0.025	0.255			Medium	0.913517	0
Q64704	Syntaxin-3 OS=Mus musculus OX=10090 GN=Stx3 PE=1 SV=1 - [STX3_MOUSE]	10		10	289	33.2224	5.45264
	Sequence	# PSMs	# Proteins	# Protein Groups	Protein Group Accessions	Modifications	MH+ [Da]	q-Value	PEP	A2	XCorr A2	B2	XCorr B2	# Missed Cleavages
	TKDDLEQLTTEIK	3	1	1	Q64704		1533.8	0	0.0002241			High	4.23741	1
	YNEAQVDFR	2	1	1	Q64704		1141.52	0	0.00231			High	3.59946	0
	LYSIILSAPIPEPK	1	1	1	Q64704		1540.9	0	0.005441			High	2.96145	0
	KTTDEELEEMLESGNPAIFTSGIIDSQISK	1	1	1	Q64704		3282.59	0.001	0.01336			High	2.63387	1
	QALSEIEGR	2	1	1	Q64704		1002.52	0.005	0.08021			Medium	1.93923	0
	KFVEVMTK	1	1	1	Q64704		981.541	0.018	0.1995			Medium	1.65729	1
Q9Z2I9	Succinate--CoA ligase [ADP-forming] subunit beta, mitochondrial OS=Mus musculus OX=10090 GN=Sucla2 PE=1 SV=2 - [SUCB1_MOUSE]	12		12	463	50.0821	7.00537
	Sequence	# PSMs	# Proteins	# Protein Groups	Protein Group Accessions	Modifications	MH+ [Da]	q-Value	PEP	A2	XCorr A2	B2	XCorr B2	# Missed Cleavages
	VQAILVNIFGGIMR	3	1	1	Q9Z2I9		1530.88	0	4.243e-06			High	4.52063	0
	SSDEAYAIAK	3	1	1	Q9Z2I9		1054.5	0	0.001659			High	3.46959	0
	LHGGTPANFLDVGGGATVQQVTEAFK	2	1	1	Q9Z2I9		2614.32	0	5.291e-05			High	3.19824	0
	LSEIVTLAK	2	1	1	Q9Z2I9		973.591	0.001	0.009591			High	1.60967	0
	EQAVTLAQK	2	1	1	Q9Z2I9		987.544	0.003	0.03961			High	1.79917	0
Q8BG39	Synaptic vesicle glycoprotein 2B OS=Mus musculus OX=10090 GN=Sv2b PE=1 SV=1 - [SV2B_MOUSE]	11		11	683	77.4061	5.56689
	Sequence	# PSMs	# Proteins	# Protein Groups	Protein Group Accessions	Modifications	MH+ [Da]	q-Value	PEP	A2	XCorr A2	B2	XCorr B2	# Missed Cleavages
	ADGLGGQADLMAER	3	1	1	Q8BG39		1403.65	0	0.0001316			High	4.30302	0
	VVPILLAAASLVGGGLIALR	2	1	1	Q8BG39		1903.2	0	4.789e-05			High	3.72684	0
	HVLFEDTFFDK	1	1	1	Q8BG39		1397.67	0.003	0.05263			High	2.37847	0
	VFTVSHIK	2	1	1	Q8BG39		930.537	0.006	0.09499			High	1.50545	0
	LISGIGIGGSLPIVFAYFSEFLSR	2	1	1	Q8BG39		2543.39	0.014	0.1596			Medium	1.72225	0
	HDEAWMILK	1	1	1	Q8BG39		1142.56	0.018	0.199			Medium	2.44181	0
Q8BGQ7	Alanine--tRNA ligase, cytoplasmic OS=Mus musculus OX=10090 GN=Aars PE=1 SV=1 - [SYAC_MOUSE]	4		4	968	106.841	5.66846
	Sequence	# PSMs	# Proteins	# Protein Groups	Protein Group Accessions	Modifications	MH+ [Da]	q-Value	PEP	A2	XCorr A2	B2	XCorr B2	# Missed Cleavages
	GLEATDDSPK	1	1	1	Q8BGQ7		1032.48	0	0.001832			High	2.87674	0
	NVGCLQEALQLATSFAQLR	1	1	1	Q8BGQ7	C4(Carbamidomethyl)	2119.09	0	0.0006824			High	2.63719	0
	SIDTGMGLER	1	1	1	Q8BGQ7		1078.51	0.001	0.01115			High	1.77714	0
	IVAVTGAEAQK	1	1	1	Q8BGQ7		1086.61	0.002	0.02468			High	1.31765	0
Q922B2	Aspartate--tRNA ligase, cytoplasmic OS=Mus musculus OX=10090 GN=Dars PE=1 SV=2 - [SYDC_MOUSE]	2		2	501	57.1112	6.49365
	Sequence	# PSMs	# Proteins	# Protein Groups	Protein Group Accessions	Modifications	MH+ [Da]	q-Value	PEP	A2	XCorr A2	B2	XCorr B2	# Missed Cleavages
	ALHHGIDLEK	1	1	1	Q922B2		1132.61	0	0.00213			High	3.03082	0
	EIVDAAEDYAK	1	1	1	Q922B2		1223.57	0.005	0.07318			High	2.02606	0
Q8CGC7	Bifunctional glutamate/proline--tRNA ligase OS=Mus musculus OX=10090 GN=Eprs PE=1 SV=4 - [SYEP_MOUSE]	4		4	1512	169.972	7.66455
	Sequence	# PSMs	# Proteins	# Protein Groups	Protein Group Accessions	Modifications	MH+ [Da]	q-Value	PEP	A2	XCorr A2	B2	XCorr B2	# Missed Cleavages
	SQGSGLSSGGAGEGQGPK	2	1	1	Q8CGC7		1560.72	0	9.514e-06			High	3.71955	0
	QNDGQGKDSSKSQGSGLSSGGAGEGQGPK	1	1	1	Q8CGC7	S10(GlyGly); S12(GlyGly); S15(GlyGly); Q26(Deamidated)	3048.35	0.001	0.01484			High	2.51945	2
	DQDVEPGAPSMGAK	1	1	1	Q8CGC7		1401.63	0.029	0.294			Medium	2.20472	0
O88935	Synapsin-1 OS=Mus musculus OX=10090 GN=Syn1 PE=1 SV=2 - [SYN1_MOUSE]	4		4	706	74.0516	9.80322
	Sequence	# PSMs	# Proteins	# Protein Groups	Protein Group Accessions	Modifications	MH+ [Da]	q-Value	PEP	A2	XCorr A2	B2	XCorr B2	# Missed Cleavages
	TNTGSAMLEQIAMSDR	1	1	1	O88935		1724.79	0	5.432e-05			High	2.72782	0
	EMLSSTTYPVVVK	1	1	1	O88935		1453.76	0	0.001346			High	2.60783	0
	GSHSQSSSPGALTLGR	1	1	1	O88935		1541.76	0.001	0.008469			High	2.7812	0
	QTSQQPAGPPAQQRPPPQGGPPQPGPGPQR	1	1	1	O88935		3038.52	0.021	0.2199			Medium	1.98824	0
Q8CHC4	Synaptojanin-1 OS=Mus musculus OX=10090 GN=Synj1 PE=1 SV=3 - [SYNJ1_MOUSE]	4		4	1574	172.509	6.88818
	Sequence	# PSMs	# Proteins	# Protein Groups	Protein Group Accessions	Modifications	MH+ [Da]	q-Value	PEP	A2	XCorr A2	B2	XCorr B2	# Missed Cleavages
	VSEQTLQSASSK	2	1	1	Q8CHC4		1264.64	0	3.935e-05			High	3.4517	0
	AGVISAPQSQAR	2	1	1	Q8CHC4		1184.64	0.002	0.03169			High	3.00245	0
Q8BGN8	Synaptoporin OS=Mus musculus OX=10090 GN=Synpr PE=1 SV=1 - [SYNPR_MOUSE]	3		3	265	29.2093	6.30322
	Sequence	# PSMs	# Proteins	# Protein Groups	Protein Group Accessions	Modifications	MH+ [Da]	q-Value	PEP	A2	XCorr A2	B2	XCorr B2	# Missed Cleavages
	LQQVTFEVPTCEGK	2	1	1	Q8BGN8	C11(Carbamidomethyl)	1635.8	0	0.0008408			High	3.4845	0
	YLSDPMEK	1	1	1	Q8BGN8		982.453	0.043	0.3872			Medium	1.7226	0
P26638	Serine--tRNA ligase, cytoplasmic OS=Mus musculus OX=10090 GN=Sars PE=1 SV=3 - [SYSC_MOUSE]	3		3	512	58.3517	6.30322
	Sequence	# PSMs	# Proteins	# Protein Groups	Protein Group Accessions	Modifications	MH+ [Da]	q-Value	PEP	A2	XCorr A2	B2	XCorr B2	# Missed Cleavages
	ELVSCSNCTDYQAR	1	1	1	P26638	C5(Carbamidomethyl); C8(Carbamidomethyl)	1702.71	0	0.001136			High	1.82659	0
	GPLVFLEQALIQYALR	1	1	1	P26638		1831.05	0.001	0.01			High	1.99242	0
	LLIDEAIQK	1	1	1	P26638		1042.61	0.017	0.189			Medium	1.66452	0
Q91WQ3	Tyrosine--tRNA ligase, cytoplasmic OS=Mus musculus OX=10090 GN=Yars PE=1 SV=3 - [SYYC_MOUSE]	2		2	528	59.0681	7.00537
	Sequence	# PSMs	# Proteins	# Protein Groups	Protein Group Accessions	Modifications	MH+ [Da]	q-Value	PEP	A2	XCorr A2	B2	XCorr B2	# Missed Cleavages
	IDVGEAEPR	1	1	1	Q91WQ3		985.492	0.001	0.01258			High	2.7495	0
	VDAQFGGVDQR	1	1	1	Q91WQ3		1191.57	0.002	0.02436			High	3.23288	0
Q921F2	TAR DNA-binding protein 43 OS=Mus musculus OX=10090 GN=Tardbp PE=1 SV=1 - [TADBP_MOUSE]	10		10	414	44.5193	6.69775
	Sequence	# PSMs	# Proteins	# Protein Groups	Protein Group Accessions	Modifications	MH+ [Da]	q-Value	PEP	A2	XCorr A2	B2	XCorr B2	# Missed Cleavages
	TSDLIVLGLPWK	2	1	1	Q921F2		1341.78	0	0.0008567			High	3.24619	0
	MDETDASSAVK	3	1	1	Q921F2		1153.5	0	0.001286			High	2.73542	0
	KMDETDASSAVK	1	1	1	Q921F2		1281.6	0	0.006511			High	2.42772	1
	TTEQDLKDYFSTFGEVLMVQVK	2	1	1	Q921F2		2578.27	0	0.0005536			High	2.32993	1
	LVEGILHAPDAGWGNLVYVVNYPK	1	1	1	Q921F2		2624.38	0.002	0.03415			High	2.42249	0
	QSPDEPLR	1	1	1	Q921F2		941.466	0.015	0.178			Medium	1.23679	0
P10637	Microtubule-associated protein tau OS=Mus musculus OX=10090 GN=Mapt PE=1 SV=3 - [TAU_MOUSE]	2		2	733	76.1973	6.78564
	Sequence	# PSMs	# Proteins	# Protein Groups	Protein Group Accessions	Modifications	MH+ [Da]	q-Value	PEP	A2	XCorr A2	B2	XCorr B2	# Missed Cleavages
	HVPGGGSVQIVYKPVDLSK	1	1	1	P10637		1980.09	0.003	0.04936			High	1.07883	0
	LQTAPVPMPDLK	1	1	1	P10637		1309.72	0.025	0.2543			Medium	2.10402	0
P68368	Tubulin alpha-4A chain OS=Mus musculus OX=10090 GN=Tuba4a PE=1 SV=1 - [TBA4A_MOUSE]	115		78	448	49.8924	5.05908
	Sequence	# PSMs	# Proteins	# Protein Groups	Protein Group Accessions	Modifications	MH+ [Da]	q-Value	PEP	A2	XCorr A2	B2	XCorr B2	# Missed Cleavages
	LISQIVSSITASLR	11	3	2	P68373;P68368		1487.88	0	0.005859	High	4.23294	High	4.20488	0
	AVCMLSNTTAIAEAWAR	8	3	2	P68373;P68368	C3(Carbamidomethyl)	1864.9	0	0.00479	High	3.98345	High	3.96534	0
	AFVHWYVGEGMEEGEFSEAR	6	3	2	P68368;P68373		2330.01	0	7.968e-06	High	3.55741	High	4.9014	0
	YMACCLLYR	5	3	2	P68373;P68368	C4(Carbamidomethyl); C5(Carbamidomethyl)	1249.55	0	0.01609	High	3.1001	High	2.9353	0
	FDGALNVDLTEFQTNLVPYPR	7	3	2	P68373;P68368		2409.21	0	0.008806	High	2.96996	High	2.19363	0
	SIQFVDWCPTGFK	2	2	1	P68368	C8(Carbamidomethyl)	1584.75	0	0.0002521	High	2.94275	High	3.46094	0
	QLFHPEQLITGKEDAANNYAR	10	3	2	P68368;P68373		2415.2	0	0.007788	Medium	2.93867	High	3.36087	1
	VGINYQPPTVVPGGDLAK	10	3	2	P68368;P68373		1824.99	0	0.0003186	High	2.91216	High	3.70187	0
	LDHKFDLMYAK	6	3	2	P68368;P68373		1380.69	0	0.0004729	High	2.73979	High	3.25045	1
	AYHEQLSVAEITNACFEPANQMVK	4	2	1	P68368	C15(Carbamidomethyl)	2750.29	0	4.604e-05	High	2.56983	High	2.9979	0
	NLDIERPTYTNLNR	7	3	2	P68368;P68373		1718.87	0	0.004152	High	2.18047	High	2.67578	0
	IHFPLATYAPVISAEK	13	3	2	P68368;P68373		1756.96	0	4.668e-05	High	2.11124	High	3.84172	0
	AVFVDLEPTVIDEIR	3	1	1	P68368		1715.92	0	5.747e-05			High	3.75655	0
	AFVHWYVGEGMEEGEFSEAREDMAALEK	3	3	2	P68368;P68373		3217.43	0	0.0001352			High	2.41701	1
	DVNAAIAAIK	1	1	1	P68368		985.562	0	0.005136			High	2.41063	0
	RNLDIERPTYTNLNR	2	2	1	P68368		1874.98	0.001	0.01662			High	2.92737	1
	FDLMYAK	1	2	1	P68368		887.429	0.001	0.01682			High	2.53154	0
	QLFHPEQLITGK	1	3	2	P68368;P68373		1410.77	0.001	0.01398			High	1.90971	0
	EIIDPVLDR	2	1	1	P68368		1069.58	0.002	0.02589			High	2.08746	0
	EDMAALEK	5	3	2	P68373;P68368		906.418	0.003	0.08498	High	1.62578	High	1.97339	0
	LSDQCTGLQGFLVFHSFGGGTGSGFTSLLMER	1	1	1	P68368	C5(Carbamidomethyl)	3406.62	0.003	0.04583			High	2.23358	0
	NLDIERPTYTNLNR	1	2	1	P68373	N11(Deamidated)	1719.88	0.005	0.1395	High	2.61429			0
	LSVDYGK	3	3	2	P68368;P68373		781.407	0.006	0.09715	Medium	1.64585	High	1.58147	0
	LSVDYGKK	2	3	2	P68368;P68373		909.501	0.008	0.1167			High	1.90449	1
	QLFHPEQLITGKEDAANNYAR	1	2	1	P68368	N17(Deamidated)	2416.18	0.033	0.3229			Medium	2.87212	1
P11983	T-complex protein 1 subunit alpha OS=Mus musculus OX=10090 GN=Tcp1 PE=1 SV=3 - [TCPA_MOUSE]	8		8	556	60.4107	6.16357
	Sequence	# PSMs	# Proteins	# Protein Groups	Protein Group Accessions	Modifications	MH+ [Da]	q-Value	PEP	A2	XCorr A2	B2	XCorr B2	# Missed Cleavages
	SLHDALCVVK	1	1	1	P11983	C7(Carbamidomethyl)	1141.6	0	0.007592			High	2.78955	0
	EQLAIAEFAR	1	1	1	P11983		1147.61	0.001	0.009858			High	1.83282	0
	TSASIILR	1	1	1	P11983		860.518	0.002	0.03579			High	1.74785	0
	AFHNEAQVNPER	2	1	1	P11983		1411.67	0.005	0.06777			High	3.13539	0
	YPVNSVNILK	1	1	1	P11983		1146.65	0.005	0.08024			High	1.40927	0
	AFHNEAQVNPERK	1	1	1	P11983		1539.76	0.016	0.1838			Medium	2.5281	1
	DDKHGSYENAVHSGALDD	1	1	1	P11983		1929.81	0.017	0.191			Medium	1.44008	1
P80314	T-complex protein 1 subunit beta OS=Mus musculus OX=10090 GN=Cct2 PE=1 SV=4 - [TCPB_MOUSE]	8		8	535	57.4411	6.40479
	Sequence	# PSMs	# Proteins	# Protein Groups	Protein Group Accessions	Modifications	MH+ [Da]	q-Value	PEP	A2	XCorr A2	B2	XCorr B2	# Missed Cleavages
	GATQQILDEAER	2	1	1	P80314		1330.65	0	0.001324			High	4.00488	0
	DAALMVTNDGATILK	1	1	1	P80314		1532.8	0	0.0003111			High	2.73959	0
	MLPTIIADNAGYDSADLVAQLR	1	1	1	P80314		2347.2	0	0.0009658			High	2.35155	0
	LAVEAVLR	2	1	1	P80314		870.539	0.001	0.01314			High	2.19072	0
	EAVAMESFAK	2	1	1	P80314		1082.52	0.001	0.01745			High	2.13784	0
P80315	T-complex protein 1 subunit delta OS=Mus musculus OX=10090 GN=Cct4 PE=1 SV=3 - [TCPD_MOUSE]	14		14	539	58.0297	8.01611
	Sequence	# PSMs	# Proteins	# Protein Groups	Protein Group Accessions	Modifications	MH+ [Da]	q-Value	PEP	A2	XCorr A2	B2	XCorr B2	# Missed Cleavages
	VIDPATATSVDLR	3	1	1	P80315		1357.73	0	0.001485			High	3.31383	0
	TLSGMESYCVR	2	1	1	P80315	C9(Carbamidomethyl)	1302.58	0	0.002007			High	2.93478	0
	IDDVVNTR	2	1	1	P80315		931.485	0.001	0.01714			High	2.42849	0
	AFADAMEVIPSTLAENAGLNPISTVTELR	1	1	1	P80315		3030.54	0.002	0.02698			High	2.42455	0
	LVIEEAER	2	1	1	P80315		958.523	0.002	0.02063			High	2.27621	0
	FSNISAAK	1	1	1	P80315		837.445	0.002	0.02098			High	2.26663	0
	AYILNLVK	1	1	1	P80315		933.574	0.002	0.0203			High	2.0227	0
	DALSDLALHFLNK	1	1	1	P80315		1456.77	0.002	0.02017			High	1.56609	0
	SIHDALCVIR	1	2	2	P80315;P80316	C7(Carbamidomethyl)	1183.63	0.005	0.07102			High	1.90356	0
P80313	T-complex protein 1 subunit eta OS=Mus musculus OX=10090 GN=Cct7 PE=1 SV=1 - [TCPH_MOUSE]	12		12	544	59.6141	7.84033
	Sequence	# PSMs	# Proteins	# Protein Groups	Protein Group Accessions	Modifications	MH+ [Da]	q-Value	PEP	A2	XCorr A2	B2	XCorr B2	# Missed Cleavages
	MVVDAVMMLDELLQLK	4	1	1	P80313		1847.96	0	1.301e-05			High	4.5162	0
	INALTAASEAACLIVSVDETIK	2	1	1	P80313	C12(Carbamidomethyl)	2289.19	0	0.0001321			High	2.89057	0
	SLHDAIMIVR	1	1	1	P80313		1154.63	0.002	0.02125			High	1.96041	0
	LLDVVHPAAK	1	1	1	P80313		1062.63	0.002	0.02082			High	1.73918	0
	VPEEDLKR	2	1	1	P80313		985.529	0.002	0.0306			High	1.17152	1
	ATISNDGATILK	2	1	1	P80313		1203.65	0.005	0.07178			High	2.41876	0
P42932	T-complex protein 1 subunit theta OS=Mus musculus OX=10090 GN=Cct8 PE=1 SV=3 - [TCPQ_MOUSE]	12		12	548	59.5175	5.61768
	Sequence	# PSMs	# Proteins	# Protein Groups	Protein Group Accessions	Modifications	MH+ [Da]	q-Value	PEP	A2	XCorr A2	B2	XCorr B2	# Missed Cleavages
	AIAGTGANVIVTGGK	2	1	1	P42932		1328.74	0	8.53e-05			High	3.60536	0
	FAEAFEAIPR	1	1	1	P42932		1150.59	0	0.000396			High	3.21435	0
	LATNAAVTVLR	1	1	1	P42932		1128.67	0	0.0005311			High	3.06485	0
	AVDDGVNTFK	2	1	1	P42932		1065.51	0	0.006196			High	2.38872	0
	TAEELMNFSK	1	1	1	P42932		1169.55	0.001	0.01604			High	2.30961	0
	KDWDDDQND	1	1	1	P42932		1150.43	0.003	0.05521			High	1.93412	1
	GSTDNLMDDIER	1	1	1	P42932		1365.59	0.005	0.07912			High	2.43687	0
	DVDEVSSLLR	1	1	1	P42932		1132.58	0.011	0.1389			Medium	1.53675	0
	HEKEDGAISTIVLR	1	1	1	P42932		1567.84	0.016	0.1846			Medium	2.24875	1
	ETEGDVTSVK	1	1	1	P42932		1064.51	0.033	0.3198			Medium	2.00381	0
P80317	T-complex protein 1 subunit zeta OS=Mus musculus OX=10090 GN=Cct6a PE=1 SV=3 - [TCPZ_MOUSE]	21		21	531	57.9677	7.07861
	Sequence	# PSMs	# Proteins	# Protein Groups	Protein Group Accessions	Modifications	MH+ [Da]	q-Value	PEP	A2	XCorr A2	B2	XCorr B2	# Missed Cleavages
	NAIDDGCVVPGAGAVEVALAEALIK	3	1	1	P80317	C7(Carbamidomethyl)	2452.28	0	4.554e-05			High	4.24814	0
	VHAELADVLTEAVVDSILAIR	6	1	1	P80317		2234.24	0	0.003545			High	3.47897	0
	AQLGVQAFADALLIIPK	3	1	1	P80317		1768.03	0	0.0002822			High	2.89153	0
	VATAQDDITGDGTTSNVLIIGELLK	2	1	1	P80317		2544.33	0	0.003825			High	2.34147	0
	MLVSGAGDIK	2	1	1	P80317		990.524	0.001	0.009545			High	2.37418	0
	IITEGFEAAK	1	1	1	P80317		1078.58	0.001	0.01627			High	2.25691	0
	GIDPFSLDALAK	1	1	1	P80317		1246.67	0.001	0.01712			High	1.84331	0
	GLVLDHGAR	2	1	1	P80317		937.52	0.001	0.01508			High	1.76401	0
	EMDRETLIDVAR	1	1	1	P80317		1447.72	0.01	0.1345			Medium	2.06739	1
Q8QZT1	Acetyl-CoA acetyltransferase, mitochondrial OS=Mus musculus OX=10090 GN=Acat1 PE=1 SV=1 - [THIL_MOUSE]	9		9	424	44.7873	8.51416
	Sequence	# PSMs	# Proteins	# Protein Groups	Protein Group Accessions	Modifications	MH+ [Da]	q-Value	PEP	A2	XCorr A2	B2	XCorr B2	# Missed Cleavages
	EVYMGNVIQGGEGQAPTR	2	1	1	Q8QZT1		1905.91	0	0.0001504			High	2.85706	0
	GKPDVVVKEDEEYKR	3	1	1	Q8QZT1		1790.93	0	0.0005917			High	2.7386	2
	QEQDTYALSSYTR	1	1	1	Q8QZT1		1561.71	0	0.005306			High	2.34359	0
	VNIHGGAVSLGHPIGMSGAR	2	1	1	Q8QZT1		1930	0.003	0.04108			Medium	2.38508	0
	IHMGNCAENTAK	1	1	1	Q8QZT1	C6(Carbamidomethyl)	1345.59	0.003	0.05304			High	2.21774	0
P01831	Thy-1 membrane glycoprotein OS=Mus musculus OX=10090 GN=Thy1 PE=1 SV=1 - [THY1_MOUSE]	3		3	162	18.0685	8.96826
	Sequence	# PSMs	# Proteins	# Protein Groups	Protein Group Accessions	Modifications	MH+ [Da]	q-Value	PEP	A2	XCorr A2	B2	XCorr B2	# Missed Cleavages
	HVLSGTLGIPEHTYR	1	1	1	P01831		1679.88	0.002	0.02787			High	2.94153	0
	VTLSNQPYIK	2	1	1	P01831		1162.64	0.007	0.1061			Medium	1.9288	0
Q9QZ06	Toll-interacting protein OS=Mus musculus OX=10090 GN=Tollip PE=1 SV=1 - [TOLIP_MOUSE]	3		3	274	30.325	5.17334
	Sequence	# PSMs	# Proteins	# Protein Groups	Protein Group Accessions	Modifications	MH+ [Da]	q-Value	PEP	A2	XCorr A2	B2	XCorr B2	# Missed Cleavages
	GPVYIGELPQDFLR	2	1	1	Q9QZ06		1603.85	0	0.00286			High	3.16605	0
	LGYAVYETPTAHNGAK	1	1	1	Q9QZ06	N13(Deamidated)	1692.82	0.003	0.03991			High	1.79889	0
Q921I1	Serotransferrin OS=Mus musculus OX=10090 GN=Tf PE=1 SV=1 - [TRFE_MOUSE]	12		12	697	76.6737	7.18115
	Sequence	# PSMs	# Proteins	# Protein Groups	Protein Group Accessions	Modifications	MH+ [Da]	q-Value	PEP	A2	XCorr A2	B2	XCorr B2	# Missed Cleavages
	DFASCHLAQAPNHVVVSR	2	1	1	Q921I1	C5(Carbamidomethyl)	2007.97	0	0.000184			High	3.13129	0
	HQTVLDNTEGKNPAEWAK	1	1	1	Q921I1		2038	0	0.003051			High	2.28736	1
	IPSHAVVAR	2	1	1	Q921I1		949.556	0	0.000505			High	1.92414	0
	SAGWVIPIGLLFCK	2	1	1	Q921I1	C13(Carbamidomethyl)	1560.86	0.001	0.01012			High	2.60536	0
	LYLGHNYVTAIR	1	1	1	Q921I1		1419.77	0.002	0.02007			High	2.10103	0
	WCAVSEHENTK	1	1	1	Q921I1	C2(Carbamidomethyl)	1360.59	0.005	0.07815			High	1.70999	0
	DSAFGLLR	1	1	1	Q921I1		878.47	0.013	0.1526			Medium	1.46029	0
	LPEGTTPEK	1	1	1	Q921I1		971.502	0.015	0.1722			Medium	1.59446	0
	HQTVLDNTEGKNPAEWAK	1	1	1	Q921I1	N12(Deamidated)	2038.99	0.044	0.3886			Medium	2.63592	1
Q9QZE7	Translin-associated protein X OS=Mus musculus OX=10090 GN=Tsnax PE=1 SV=1 - [TSNAX_MOUSE]	5		5	290	32.9058	6.55127
	Sequence	# PSMs	# Proteins	# Protein Groups	Protein Group Accessions	Modifications	MH+ [Da]	q-Value	PEP	A2	XCorr A2	B2	XCorr B2	# Missed Cleavages
	LTPVDYLLGVADLTGELMR	4	1	1	Q9QZE7		2076.1	0	0.0005442			High	2.68723	0
	SFQQELDAR	1	1	1	Q9QZE7		1093.54	0.018	0.2006			Medium	1.99853	0
Q9Z2R6	Protein unc-119 homolog A OS=Mus musculus OX=10090 GN=Unc119 PE=1 SV=1 - [U119A_MOUSE]	8		8	240	26.9934	6.15088
	Sequence	# PSMs	# Proteins	# Protein Groups	Protein Group Accessions	Modifications	MH+ [Da]	q-Value	PEP	A2	XCorr A2	B2	XCorr B2	# Missed Cleavages
	GGGGTGSGAEPVPGASNR	2	1	1	Q9Z2R6		1527.71	0	0.001182			High	3.39936	0
	KGGGGTGSGAEPVPGASNR	2	1	1	Q9Z2R6		1655.81	0	0.003568			High	3.1931	1
	ITGDYLCSPEENIYK	1	1	1	Q9Z2R6	C7(Carbamidomethyl)	1801.82	0.006	0.09586			High	2.41698	0
	LGPLQGK	1	1	1	Q9Z2R6		712.433	0.02	0.2124			Medium	1.70421	0
	HPYETQSDSFYFVDDR	2	1	1	Q9Z2R6		2005.85	0.022	0.2231			Medium	1.7604	0
Q02053	Ubiquitin-like modifier-activating enzyme 1 OS=Mus musculus OX=10090 GN=Uba1 PE=1 SV=1 - [UBA1_MOUSE]	48		48	1058	117.734	5.65576
	Sequence	# PSMs	# Proteins	# Protein Groups	Protein Group Accessions	Modifications	MH+ [Da]	q-Value	PEP	A2	XCorr A2	B2	XCorr B2	# Missed Cleavages
	LAGTQPLEVLEAVQR	4	1	1	Q02053		1623.91	0	4.13e-06			High	4.3507	0
	YFLVGAGAIGCELLK	2	1	1	Q02053	C11(Carbamidomethyl)	1610.86	0	5.97e-06			High	4.15283	0
	AAVASLLQSVQVPEFTPK	4	1	1	Q02053		1885.04	0	0.0008914			High	3.76275	0
	NEEDATELVGLAQAVNAR	2	1	1	Q02053		1899.94	0	4.035e-05			High	3.75904	0
	LDQPMTEIVSR	2	1	1	Q02053		1288.66	0	0.000414			High	3.57169	0
	YDGQVAVFGSDFQEK	1	1	1	Q02053		1689.77	0	0.006756			High	3.36995	0
	IYDDDFFQNLDGVANALDNIDAR	5	1	1	Q02053		2614.21	0	0.001486			High	3.33274	0
	LAYVAAGDLAPINAFIGGLAAQEVMK	3	1	1	Q02053		2603.39	0	0.000866			High	3.07151	0
	LKSDTAAAAVR	1	1	1	Q02053		1102.62	0	0.001556			High	3.06786	1
	AENYDISPADR	2	1	1	Q02053		1250.56	0	0.002117			High	2.97663	0
	MLQTSSVLVSGLR	2	1	1	Q02053		1390.77	0	9.328e-05			High	2.96632	0
	IIPAIATTTAAVVGLVCLELYK	3	1	1	Q02053	C17(Carbamidomethyl)	2316.33	0	0.0001436			High	2.62527	0
	NGFLNLALPFFGFSEPLAAPR	6	1	1	Q02053	N1(Deamidated)	2279.18	0	0.0002855			High	2.50508	0
	NGFLNLALPFFGFSEPLAAPR	2	1	1	Q02053		2278.2	0.001	0.01496			High	3.44628	0
	VVQGHQQLDSYK	3	1	1	Q02053		1401.71	0.001	0.01745			High	2.39083	0
	GNVQVVIPFLTESYSSSQDPPEK	2	1	1	Q02053		2521.25	0.001	0.01519			Medium	2.34852	0
	QPAENVNQYLTDSK	1	1	1	Q02053		1606.77	0.001	0.009333			High	2.04449	0
	DEFEGLFK	1	1	1	Q02053		984.464	0.001	0.01872			High	1.94607	0
	TEHKLEITMLSQGVSMLYSFFMPAAK	1	1	1	Q02053	Q12(Deamidated)	2960.47	0.003	0.04784			High	2.91827	1
	NGFLNLALPFFGFSEPLAAPR	1	1	1	Q02053	N1(Deamidated); N5(Deamidated)	2280.18	0.006	0.09765			High	2.27087	0
P61089	Ubiquitin-conjugating enzyme E2 N OS=Mus musculus OX=10090 GN=Ube2n PE=1 SV=1 - [UBE2N_MOUSE]	10		10	152	17.127	6.56592
	Sequence	# PSMs	# Proteins	# Protein Groups	Protein Group Accessions	Modifications	MH+ [Da]	q-Value	PEP	A2	XCorr A2	B2	XCorr B2	# Missed Cleavages
	YFHVVIAGPQDSPFEGGTFK	1	1	1	P61089		2196.07	0	0.003174			High	3.09494	0
	TNEAQAIETAR	2	1	1	P61089		1203.59	0	0.0003158			High	3.06093	0
	LELFLPEEYPMAAPK	2	1	1	P61089		1747.9	0	0.004958			High	2.80941	0
	IYHPNVDK	2	1	1	P61089		985.508	0.001	0.009502			High	1.90578	0
	LLAEPVPGIK	2	1	1	P61089		1036.64	0.004	0.06115			High	1.54156	0
	TVLLSIQALLSAPNPDDPLANDVAEQWK	1	1	1	P61089		3018.58	0.011	0.1418			Medium	2.31723	0
Q3V0C5	Ubiquitin carboxyl-terminal hydrolase 48 OS=Mus musculus OX=10090 GN=Usp48 PE=1 SV=2 - [UBP48_MOUSE]	2		2	1052	120.554	6.25244
	Sequence	# PSMs	# Proteins	# Protein Groups	Protein Group Accessions	Modifications	MH+ [Da]	q-Value	PEP	A2	XCorr A2	B2	XCorr B2	# Missed Cleavages
	EGLLCQQQR	1	1	1	Q3V0C5	C5(Carbamidomethyl)	1131.56	0.006	0.09848			High	1.61857	0
	NQLNEDYK	1	1	1	Q3V0C5		1023.47	0.038	0.3523			Medium	1.60095	0
P56399	Ubiquitin carboxyl-terminal hydrolase 5 OS=Mus musculus OX=10090 GN=Usp5 PE=1 SV=1 - [UBP5_MOUSE]	5		5	858	95.7724	5.0083
	Sequence	# PSMs	# Proteins	# Protein Groups	Protein Group Accessions	Modifications	MH+ [Da]	q-Value	PEP	A2	XCorr A2	B2	XCorr B2	# Missed Cleavages
	EEDTSAGTGDPPR	1	1	1	P56399		1331.57	0	0.001516			High	2.66178	0
	QQDAQEFFLHLINMVER	3	1	1	P56399		2118.04	0	0.006536			High	2.65081	0
	IVILPDYLEIAR	1	1	1	P56399		1414.83	0.001	0.0156			High	1.75014	0
Q9R0P9	Ubiquitin carboxyl-terminal hydrolase isozyme L1 OS=Mus musculus OX=10090 GN=Uchl1 PE=1 SV=1 - [UCHL1_MOUSE]	4		4	223	24.8224	5.23682
	Sequence	# PSMs	# Proteins	# Protein Groups	Protein Group Accessions	Modifications	MH+ [Da]	q-Value	PEP	A2	XCorr A2	B2	XCorr B2	# Missed Cleavages
	NEAIQAAHDSVAQEGQCR	2	1	1	Q9R0P9	C17(Carbamidomethyl)	1983.89	0	0.000812			High	4.03939	0
	MPFPVNHGASSEDSLLQDAAK	1	1	1	Q9R0P9		2214.04	0	0.001542			High	2.84515	0
	LGVAGQWR	1	1	1	Q9R0P9		886.483	0.001	0.01658			High	2.02836	0
Q9CR68	Cytochrome b-c1 complex subunit Rieske, mitochondrial OS=Mus musculus OX=10090 GN=Uqcrfs1 PE=1 SV=1 - [UCRI_MOUSE]	4		4	274	29.3492	8.70459
	Sequence	# PSMs	# Proteins	# Protein Groups	Protein Group Accessions	Modifications	MH+ [Da]	q-Value	PEP	A2	XCorr A2	B2	XCorr B2	# Missed Cleavages
	EIDQEAAVEVSQLR	2	1	1	Q9CR68		1586.8	0	0.002017			High	2.96349	0
	NVVSQFVSSMSASADVLAMSK	2	1	1	Q9CR68		2158.05	0.004	0.06286			High	1.93957	0
Q9WV55	Vesicle-associated membrane protein-associated protein A OS=Mus musculus OX=10090 GN=Vapa PE=1 SV=2 - [VAPA_MOUSE]	2		2	249	27.8373	8.39697
	Sequence	# PSMs	# Proteins	# Protein Groups	Protein Group Accessions	Modifications	MH+ [Da]	q-Value	PEP	A2	XCorr A2	B2	XCorr B2	# Missed Cleavages
	VAHSDKPGSTSAVSFR	1	1	1	Q9WV55		1645.83	0	0.005095			High	1.4882	0
	FMVQTIFAPPNISDMEAVWK	1	1	1	Q9WV55		2324.14	0.001	0.007959			High	2.66003	0
Q80TB8	Synaptic vesicle membrane protein VAT-1 homolog-like OS=Mus musculus OX=10090 GN=Vat1l PE=1 SV=2 - [VAT1L_MOUSE]	6		6	417	45.7881	5.05908
	Sequence	# PSMs	# Proteins	# Protein Groups	Protein Group Accessions	Modifications	MH+ [Da]	q-Value	PEP	A2	XCorr A2	B2	XCorr B2	# Missed Cleavages
	VIAGFSLLNLLFK	2	1	1	Q80TB8		1434.87	0	2.989e-05			High	3.65939	0
	AEETEQMIEK	2	1	1	Q80TB8		1207.55	0.001	0.01318			High	3.03626	0
	LGDAQEMR	1	1	1	Q80TB8		919.427	0.001	0.01188			High	2.60435	0
	TPTPLMANDSTETSEAGEEEEDHEGDSENKER	1	1	1	Q80TB8		3534.44	0.003	0.04363			High	2.27551	1
P62814	V-type proton ATPase subunit B, brain isoform OS=Mus musculus OX=10090 GN=Atp6v1b2 PE=1 SV=1 - [VATB2_MOUSE]	27		27	511	56.5149	5.80811
	Sequence	# PSMs	# Proteins	# Protein Groups	Protein Group Accessions	Modifications	MH+ [Da]	q-Value	PEP	A2	XCorr A2	B2	XCorr B2	# Missed Cleavages
	IPIFSAAGLPHNEIAAQICR	2	1	1	P62814	C19(Carbamidomethyl)	2178.15	0	1.357e-05			High	4.35138	0
	AVVQVFEGTSGIDAK	2	1	1	P62814		1520.79	0	1.741e-05			High	4.18144	0
	SGQVLEVSGSK	1	1	1	P62814		1090.57	0	0.0031			High	3.18086	0
	TPVSEDMLGR	2	1	1	P62814		1104.53	0	0.001257			High	2.95713	0
	GFPGYMYTDLATIYER	3	1	1	P62814		1896.88	0	0.00418			High	2.8389	0
	IYPEEMIQTGISAIDGMNSIAR	5	1	1	P62814		2409.17	0	0.003222			High	2.81046	0
	AVVGEEALTSDDLLYLEFLQK	3	1	1	P62814		2353.22	0	1.308e-05			High	2.3103	0
	GPVVLAEDFLDIMGQPINPQCR	2	1	1	P62814	C21(Carbamidomethyl)	2469.22	0	0.002191			High	2.17456	0
	VFNGSGKPIDR	1	1	1	P62814	N3(Deamidated)	1190.62	0.001	0.01186			High	2.54675	0
	TSCEFTGDILR	2	1	1	P62814	C3(Carbamidomethyl)	1298.6	0.001	0.01266			High	1.61822	0
	NYLSQPR	1	1	1	P62814		877.451	0.006	0.08513			High	1.88348	0
	EQALAVSR	2	1	1	P62814		873.477	0.008	0.1176			Medium	1.47634	0
[truncated: 4,239 more rows]

## Sheet: Protein
			A2: CNGFP	B2: USP48 output
Accession	Description	Σ# PSMs	# PSM A2	# PSM B2	# AAs	MW [kDa]	calc. pI
P68510	14-3-3 protein eta OS=Mus musculus OX=10090 GN=Ywhah PE=1 SV=2 - [1433F_MOUSE]	17		11	246	28.194	4.89404
Q76MZ3	Serine/threonine-protein phosphatase 2A 65 kDa regulatory subunit A alpha isoform OS=Mus musculus OX=10090 GN=Ppp2r1a PE=1 SV=3 - [2AAA_MOUSE]	20		20	589	65.2809	5.10986
Q99L13	3-hydroxyisobutyrate dehydrogenase, mitochondrial OS=Mus musculus OX=10090 GN=Hibadh PE=1 SV=1 - [3HIDH_MOUSE]	10		10	335	35.4166	8.1333
P48193	Protein 4.1 OS=Mus musculus OX=10090 GN=Epb41 PE=1 SV=2 - [41_MOUSE]	6		6	858	95.8525	5.60498
P10852	4F2 cell-surface antigen heavy chain OS=Mus musculus OX=10090 GN=Slc3a2 PE=1 SV=1 - [4F2_MOUSE]	3		3	526	58.3003	5.90967
Q9DCD0	6-phosphogluconate dehydrogenase, decarboxylating OS=Mus musculus OX=10090 GN=Pgd PE=1 SV=3 - [6PGD_MOUSE]	4		4	483	53.2131	7.2251
Q00896	Alpha-1-antitrypsin 1-3 OS=Mus musculus OX=10090 GN=Serpina1c PE=1 SV=2 - [A1AT3_MOUSE]	3		3	412	45.7944	5.43994
O35600	Retinal-specific ATP-binding cassette transporter OS=Mus musculus OX=10090 GN=Abca4 PE=2 SV=1 - [ABCA4_MOUSE]	8		8	2310	260.043	6.20166
Q8K4G5	Actin-binding LIM protein 1 OS=Mus musculus OX=10090 GN=Ablim1 PE=1 SV=1 - [ABLM1_MOUSE]	3		3	861	96.7428	8.63135
Q91V92	ATP-citrate synthase OS=Mus musculus OX=10090 GN=Acly PE=1 SV=1 - [ACLY_MOUSE]	28		28	1091	119.651	7.44482
P68033	Actin, alpha cardiac muscle 1 OS=Mus musculus OX=10090 GN=Actc1 PE=1 SV=1 - [ACTC_MOUSE]	133		85	377	41.9919	5.38916
P57780	Alpha-actinin-4 OS=Mus musculus OX=10090 GN=Actn4 PE=1 SV=1 - [ACTN4_MOUSE]	14		14	912	104.911	5.41455
P61164	Alpha-centractin OS=Mus musculus OX=10090 GN=Actr1a PE=1 SV=1 - [ACTZ_MOUSE]	10		10	376	42.5869	6.63916
Q9QYC0	Alpha-adducin OS=Mus musculus OX=10090 GN=Add1 PE=1 SV=2 - [ADDA_MOUSE]	7		7	735	80.5963	5.89697
Q8CJG0	Protein argonaute-2 OS=Mus musculus OX=10090 GN=Ago2 PE=1 SV=3 - [AGO2_MOUSE]	2		2	860	97.2419	9.18799
P24549	Retinal dehydrogenase 1 OS=Mus musculus OX=10090 GN=Aldh1a1 PE=1 SV=5 - [AL1A1_MOUSE]	20		20	501	54.4328	7.79639
P47739	Aldehyde dehydrogenase, dimeric NADP-preferring OS=Mus musculus OX=10090 GN=Aldh3a1 PE=1 SV=2 - [AL3A1_MOUSE]	11		11	453	50.4488	6.94678
P45376	Aldose reductase OS=Mus musculus OX=10090 GN=Akr1b1 PE=1 SV=3 - [ALDR_MOUSE]	5		5	316	35.7095	7.18115
P97822	Acidic leucine-rich nuclear phosphoprotein 32 family member E OS=Mus musculus OX=10090 GN=Anp32e PE=1 SV=2 - [AN32E_MOUSE]	17		17	260	29.6044	3.87842
P10107	Annexin A1 OS=Mus musculus OX=10090 GN=Anxa1 PE=1 SV=2 - [ANXA1_MOUSE]	18		18	346	38.71	7.37158
Q61548	Clathrin coat assembly protein AP180 OS=Mus musculus OX=10090 GN=Snap91 PE=1 SV=1 - [AP180_MOUSE]	4		4	901	91.7936	4.88135
O35643	AP-1 complex subunit beta-1 OS=Mus musculus OX=10090 GN=Ap1b1 PE=1 SV=2 - [AP1B1_MOUSE]	16		16	943	103.869	5.17334
P17427	AP-2 complex subunit alpha-2 OS=Mus musculus OX=10090 GN=Ap2a2 PE=1 SV=2 - [AP2A2_MOUSE]	10		10	938	103.951	6.93213
Q9DBG3	AP-2 complex subunit beta OS=Mus musculus OX=10090 GN=Ap2b1 PE=1 SV=1 - [AP2B1_MOUSE]	15		15	937	104.516	5.37646
P84091	AP-2 complex subunit mu OS=Mus musculus OX=10090 GN=Ap2m1 PE=1 SV=1 - [AP2M1_MOUSE]	5		5	435	49.623	9.53955
Q9JME5	AP-3 complex subunit beta-2 OS=Mus musculus OX=10090 GN=Ap3b2 PE=1 SV=2 - [AP3B2_MOUSE]	3		3	1082	119.118	5.63037
P28352	DNA-(apurinic or apyrimidinic site) lyase OS=Mus musculus OX=10090 GN=Apex1 PE=1 SV=2 - [APEX1_MOUSE]	4		4	317	35.4681	7.91357
Q9WUL7	ADP-ribosylation factor-like protein 3 OS=Mus musculus OX=10090 GN=Arl3 PE=1 SV=1 - [ARL3_MOUSE]	5		5	182	20.4738	7.23975
P61161	Actin-related protein 2 OS=Mus musculus OX=10090 GN=Actr2 PE=1 SV=1 - [ARP2_MOUSE]	9		9	394	44.7322	6.7417
Q99JY9	Actin-related protein 3 OS=Mus musculus OX=10090 GN=Actr3 PE=1 SV=3 - [ARP3_MOUSE]	7		7	418	47.327	5.88428
Q9CVB6	Actin-related protein 2/3 complex subunit 2 OS=Mus musculus OX=10090 GN=Arpc2 PE=1 SV=3 - [ARPC2_MOUSE]	2		2	300	34.3355	7.35693
P14094	Sodium/potassium-transporting ATPase subunit beta-1 OS=Mus musculus OX=10090 GN=Atp1b1 PE=1 SV=1 - [AT1B1_MOUSE]	5		5	304	35.172	8.646
P97370	Sodium/potassium-transporting ATPase subunit beta-3 OS=Mus musculus OX=10090 GN=Atp1b3 PE=1 SV=1 - [AT1B3_MOUSE]	5		5	278	31.7552	8.51416
G5E829	Plasma membrane calcium-transporting ATPase 1 OS=Mus musculus OX=10090 GN=Atp2b1 PE=1 SV=1 - [AT2B1_MOUSE]	14		14	1220	134.662	5.90967
Q9CQQ7	ATP synthase F(0) complex subunit B1, mitochondrial OS=Mus musculus OX=10090 GN=Atp5pb PE=1 SV=1 - [AT5F1_MOUSE]	10		10	256	28.9304	9.05615
Q9DCX2	ATP synthase subunit d, mitochondrial OS=Mus musculus OX=10090 GN=Atp5pd PE=1 SV=3 - [ATP5H_MOUSE]	14		14	161	18.7376	5.69385
Q06185	ATP synthase subunit e, mitochondrial OS=Mus musculus OX=10090 GN=Atp5me PE=1 SV=2 - [ATP5I_MOUSE]	3		3	71	8.23047	9.34912
Q9CPQ8	ATP synthase subunit g, mitochondrial OS=Mus musculus OX=10090 GN=Atp5mg PE=1 SV=1 - [ATP5L_MOUSE]	3		3	103	11.4172	9.74463
Q91V12	Cytosolic acyl coenzyme A thioester hydrolase OS=Mus musculus OX=10090 GN=Acot7 PE=1 SV=2 - [BACH_MOUSE]	4		4	381	42.5097	8.67529
P18572	Basigin OS=Mus musculus OX=10090 GN=Bsg PE=1 SV=2 - [BASI_MOUSE]	12		12	389	42.4183	5.84619
O08539	Myc box-dependent-interacting protein 1 OS=Mus musculus OX=10090 GN=Bin1 PE=1 SV=1 - [BIN1_MOUSE]	4		4	588	64.4302	5.03369
Q9Z0S1	3'(2'),5'-bisphosphate nucleotidase 1 OS=Mus musculus OX=10090 GN=Bpnt1 PE=1 SV=2 - [BPNT1_MOUSE]	6		6	308	33.1751	5.8208
Q80X80	Phospholipid transfer protein C2CD2L OS=Mus musculus OX=10090 GN=C2cd2l PE=1 SV=3 - [C2C2L_MOUSE]	2		2	706	76.282	7.21045
Q8R5M8	Cell adhesion molecule 1 OS=Mus musculus OX=10090 GN=Cadm1 PE=1 SV=2 - [CADM1_MOUSE]	6		6	456	49.7571	5.03369
Q08331	Calretinin OS=Mus musculus OX=10090 GN=Calb2 PE=1 SV=3 - [CALB2_MOUSE]	8		8	271	31.3525	5.021
P0DP28	Calmodulin-3 OS=Mus musculus OX=10090 GN=Calm3 PE=1 SV=1 - [CALM3_MOUSE]	5		5	149	16.8268	4.22119
P14211	Calreticulin OS=Mus musculus OX=10090 GN=Calr PE=1 SV=1 - [CALR_MOUSE]	17		17	416	47.9649	4.48779
P35564	Calnexin OS=Mus musculus OX=10090 GN=Canx PE=1 SV=1 - [CALX_MOUSE]	14		14	591	67.2357	4.64014
Q6ZQ38	Cullin-associated NEDD8-dissociated protein 1 OS=Mus musculus OX=10090 GN=Cand1 PE=1 SV=2 - [CAND1_MOUSE]	17		17	1230	136.245	5.78271
Q80TJ1	Calcium-dependent secretion activator 1 OS=Mus musculus OX=10090 GN=Cadps PE=1 SV=3 - [CAPS1_MOUSE]	4		4	1355	153.016	5.74463
P18242	Cathepsin D OS=Mus musculus OX=10090 GN=Ctsd PE=1 SV=1 - [CATD_MOUSE]	2		2	410	44.925	7.15186
P47754	F-actin-capping protein subunit alpha-2 OS=Mus musculus OX=10090 GN=Capza2 PE=1 SV=3 - [CAZA2_MOUSE]	10		10	286	32.9466	5.84619
Q9CZU6	Citrate synthase, mitochondrial OS=Mus musculus OX=10090 GN=Cs PE=1 SV=1 - [CISY_MOUSE]	20		20	464	51.7034	8.57275
Q8BH59	Calcium-binding mitochondrial carrier protein Aralar1 OS=Mus musculus OX=10090 GN=Slc25a12 PE=1 SV=1 - [CMC1_MOUSE]	27		27	677	74.5227	8.25049
Q9CQE8	RNA transcription, translation and transport factor protein OS=Mus musculus OX=10090 GN=RTRAF PE=1 SV=1 - [RTRAF_MOUSE]	4		4	244	28.1348	6.88818
Q9D1A2	Cytosolic non-specific dipeptidase OS=Mus musculus OX=10090 GN=Cndp2 PE=1 SV=1 - [CNDP2_MOUSE]	2		2	475	52.7336	5.65576
Q9DAW9	Calponin-3 OS=Mus musculus OX=10090 GN=Cnn3 PE=1 SV=1 - [CNN3_MOUSE]	3		3	330	36.4058	5.71924
P18760	Cofilin-1 OS=Mus musculus OX=10090 GN=Cfl1 PE=1 SV=3 - [COF1_MOUSE]	10		10	166	18.5477	8.08936
Q9WUM4	Coronin-1C OS=Mus musculus OX=10090 GN=Coro1c PE=1 SV=2 - [COR1C_MOUSE]	3		3	474	53.087	7.07861
Q9CQI6	Coactosin-like protein OS=Mus musculus OX=10090 GN=Cotl1 PE=1 SV=3 - [COTL1_MOUSE]	7		7	142	15.934	5.40186
Q8BTV2	Cleavage and polyadenylation specificity factor subunit 7 OS=Mus musculus OX=10090 GN=Cpsf7 PE=1 SV=2 - [CPSF7_MOUSE]	3		3	471	51.9793	8.00146
Q9CXV3	Gamma-crystallin F OS=Mus musculus OX=10090 GN=Crygf PE=2 SV=3 - [CRGF_MOUSE]	30		24	174	21.2348	7.25439
Q8CJ40	Rootletin OS=Mus musculus OX=10090 GN=Crocc PE=1 SV=2 - [CROCC_MOUSE]	5		5	2009	226.809	5.5542
Q60737	Casein kinase II subunit alpha OS=Mus musculus OX=10090 GN=Csnk2a1 PE=1 SV=2 - [CSK21_MOUSE]	2		2	391	45.1048	7.73779
Q99LD4	COP9 signalosome complex subunit 1 OS=Mus musculus OX=10090 GN=Gps1 PE=1 SV=1 - [CSN1_MOUSE]	2		2	471	53.4081	6.84424
O88544	COP9 signalosome complex subunit 4 OS=Mus musculus OX=10090 GN=Cops4 PE=1 SV=1 - [CSN4_MOUSE]	2		2	406	46.2557	5.8335
P56546	C-terminal-binding protein 2 OS=Mus musculus OX=10090 GN=Ctbp2 PE=1 SV=2 - [CTBP2_MOUSE]	3		3	445	48.9261	6.94678
Q02248	Catenin beta-1 OS=Mus musculus OX=10090 GN=Ctnnb1 PE=1 SV=1 - [CTNB1_MOUSE]	4		4	781	85.4162	5.85889
Q9D0M3	Cytochrome c1, heme protein, mitochondrial OS=Mus musculus OX=10090 GN=Cyc1 PE=1 SV=1 - [CY1_MOUSE]	9		9	325	35.3049	9.15869
P62897	Cytochrome c, somatic OS=Mus musculus OX=10090 GN=Cycs PE=1 SV=2 - [CYC_MOUSE]	7		7	105	11.598	9.5835
Q9JII5	DAZ-associated protein 1 OS=Mus musculus OX=10090 GN=Dazap1 PE=1 SV=2 - [DAZP1_MOUSE]	3		3	406	43.187	8.55811
O88487	Cytoplasmic dynein 1 intermediate chain 2 OS=Mus musculus OX=10090 GN=Dync1i2 PE=1 SV=1 - [DC1I2_MOUSE]	3		3	612	68.3517	5.2876
Q8R1Q8	Cytoplasmic dynein 1 light intermediate chain 1 OS=Mus musculus OX=10090 GN=Dync1li1 PE=1 SV=1 - [DC1L1_MOUSE]	2		2	523	56.5791	6.41748
O08788	Dynactin subunit 1 OS=Mus musculus OX=10090 GN=Dctn1 PE=1 SV=3 - [DCTN1_MOUSE]	6		6	1281	141.588	5.89697
Q99KJ8	Dynactin subunit 2 OS=Mus musculus OX=10090 GN=Dctn2 PE=1 SV=3 - [DCTN2_MOUSE]	4		4	402	44.0897	5.26221
Q9CWS0	N(G),N(G)-dimethylarginine dimethylaminohydrolase 1 OS=Mus musculus OX=10090 GN=Ddah1 PE=1 SV=3 - [DDAH1_MOUSE]	3		3	285	31.3609	5.97314
Q99LD8	N(G),N(G)-dimethylarginine dimethylaminohydrolase 2 OS=Mus musculus OX=10090 GN=Ddah2 PE=1 SV=1 - [DDAH2_MOUSE]	4		4	285	29.6273	6.01123
Q91VR5	ATP-dependent RNA helicase DDX1 OS=Mus musculus OX=10090 GN=Ddx1 PE=1 SV=1 - [DDX1_MOUSE]	6		6	740	82.4478	7.21045
Q61656	Probable ATP-dependent RNA helicase DDX5 OS=Mus musculus OX=10090 GN=Ddx5 PE=1 SV=2 - [DDX5_MOUSE]	22		14	614	69.2468	8.92432
Q7TNV0	Protein DEK OS=Mus musculus OX=10090 GN=Dek PE=1 SV=1 - [DEK_MOUSE]	2		2	380	43.132	6.85889
Q9R0P5	Destrin OS=Mus musculus OX=10090 GN=Dstn PE=1 SV=3 - [DEST_MOUSE]	12		12	165	18.5095	7.97217
P26443	Glutamate dehydrogenase 1, mitochondrial OS=Mus musculus OX=10090 GN=Glud1 PE=1 SV=1 - [DHE3_MOUSE]	9		9	558	61.2982	8.00146
Q8BVI4	Dihydropteridine reductase OS=Mus musculus OX=10090 GN=Qdpr PE=1 SV=2 - [DHPR_MOUSE]	7		7	241	25.5538	7.81104
O08749	Dihydrolipoyl dehydrogenase, mitochondrial OS=Mus musculus OX=10090 GN=Dld PE=1 SV=2 - [DLDH_MOUSE]	14		14	509	54.2382	7.89893
Q62108	Disks large homolog 4 OS=Mus musculus OX=10090 GN=Dlg4 PE=1 SV=1 - [DLG4_MOUSE]	2		2	724	80.4228	5.87158
P11531	Dystrophin OS=Mus musculus OX=10090 GN=Dmd PE=1 SV=3 - [DMD_MOUSE]	2		2	3678	425.566	5.93506
P60904	DnaJ homolog subfamily C member 5 OS=Mus musculus OX=10090 GN=Dnajc5 PE=1 SV=1 - [DNJC5_MOUSE]	7		7	198	22.0863	5.07178
Q9Z2W0	Aspartyl aminopeptidase OS=Mus musculus OX=10090 GN=Dnpep PE=1 SV=2 - [DNPEP_MOUSE]	5		5	473	52.1738	7.25439
P97427	Dihydropyrimidinase-related protein 1 OS=Mus musculus OX=10090 GN=Crmp1 PE=1 SV=1 - [DPYL1_MOUSE]	22		19	572	62.1286	7.12256
O35098	Dihydropyrimidinase-related protein 4 OS=Mus musculus OX=10090 GN=Dpysl4 PE=1 SV=1 - [DPYL4_MOUSE]	6		6	572	61.9225	6.97607
Q9EQF6	Dihydropyrimidinase-related protein 5 OS=Mus musculus OX=10090 GN=Dpysl5 PE=1 SV=1 - [DPYL5_MOUSE]	3		3	564	61.4773	7.09326
Q9QXS6	Drebrin OS=Mus musculus OX=10090 GN=Dbn1 PE=1 SV=4 - [DREB_MOUSE]	9		9	706	77.2392	4.48779
Q9Z1N5	Spliceosome RNA helicase Ddx39b OS=Mus musculus OX=10090 GN=Ddx39b PE=1 SV=1 - [DX39B_MOUSE]	6		6	428	49.004	5.66846
Q9JHU4	Cytoplasmic dynein 1 heavy chain 1 OS=Mus musculus OX=10090 GN=Dync1h1 PE=1 SV=2 - [DYHC1_MOUSE]	19		19	4644	531.71	6.41748
Q9WV92	Band 4.1-like protein 3 OS=Mus musculus OX=10090 GN=Epb41l3 PE=1 SV=1 - [E41L3_MOUSE]	12		12	929	103.274	5.31299
P43006	Excitatory amino acid transporter 2 OS=Mus musculus OX=10090 GN=Slc1a2 PE=1 SV=1 - [EAA2_MOUSE]	5		5	572	61.9896	6.68311
Q8BH95	Enoyl-CoA hydratase, mitochondrial OS=Mus musculus OX=10090 GN=Echs1 PE=1 SV=1 - [ECHM_MOUSE]	3		3	290	31.4542	8.48486
P62631	Elongation factor 1-alpha 2 OS=Mus musculus OX=10090 GN=Eef1a2 PE=1 SV=1 - [EF1A2_MOUSE]	39		27	463	50.4223	9.02686
Q9D8N0	Elongation factor 1-gamma OS=Mus musculus OX=10090 GN=Eef1g PE=1 SV=3 - [EF1G_MOUSE]	12		12	437	50.0292	6.7417
P58252	Elongation factor 2 OS=Mus musculus OX=10090 GN=Eef2 PE=1 SV=2 - [EF2_MOUSE]	21		21	858	95.2529	6.82959
Q9D8Y0	EF-hand domain-containing protein D2 OS=Mus musculus OX=10090 GN=Efhd2 PE=1 SV=1 - [EFHD2_MOUSE]	4		4	240	26.7746	5.05908
Q8BFR5	Elongation factor Tu, mitochondrial OS=Mus musculus OX=10090 GN=Tufm PE=1 SV=1 - [EFTU_MOUSE]	6		6	452	49.477	7.56201
P08113	Endoplasmin OS=Mus musculus OX=10090 GN=Hsp90b1 PE=1 SV=2 - [ENPL_MOUSE]	18		18	802	92.4183	4.81787
Q9R0P3	S-formylglutathione hydrolase OS=Mus musculus OX=10090 GN=Esd PE=1 SV=1 - [ESTD_MOUSE]	6		6	282	31.2993	7.12256
P26040	Ezrin OS=Mus musculus OX=10090 GN=Ezr PE=1 SV=3 - [EZRI_MOUSE]	8		8	586	69.3636	6.1001
Q5XG69	Soluble lamin-associated protein of 75 kDa OS=Mus musculus OX=10090 GN=Fam169a PE=1 SV=3 - [F169A_MOUSE]	18		18	665	73.1949	4.67822
Q80VD1	Protein FAM98B OS=Mus musculus OX=10090 GN=Fam98b PE=1 SV=1 - [FA98B_MOUSE]	3		3	429	45.3208	8.49951
Q05816	Fatty acid-binding protein 5 OS=Mus musculus OX=10090 GN=Fabp5 PE=1 SV=3 - [FABP5_MOUSE]	6		6	135	15.1274	6.53662
P30416	Peptidyl-prolyl cis-trans isomerase FKBP4 OS=Mus musculus OX=10090 GN=Fkbp4 PE=1 SV=5 - [FKBP4_MOUSE]	6		6	458	51.5399	5.71924
Q920E5	Farnesyl pyrophosphate synthase OS=Mus musculus OX=10090 GN=Fdps PE=1 SV=1 - [FPPS_MOUSE]	5		5	353	40.5557	5.65576
Q61553	Fascin OS=Mus musculus OX=10090 GN=Fscn1 PE=1 SV=4 - [FSCN1_MOUSE]	5		5	493	54.4739	6.88818
Q3U0V1	Far upstream element-binding protein 2 OS=Mus musculus OX=10090 GN=Khsrp PE=1 SV=2 - [FUBP2_MOUSE]	13		13	748	76.7277	7.32764
P97807	Fumarate hydratase, mitochondrial OS=Mus musculus OX=10090 GN=Fh PE=1 SV=3 - [FUMH_MOUSE]	5		5	507	54.3221	9.0415
Q00612	Glucose-6-phosphate 1-dehydrogenase X OS=Mus musculus OX=10090 GN=G6pdx PE=1 SV=3 - [G6PD1_MOUSE]	6		6	515	59.2248	6.49365
P61922	4-aminobutyrate aminotransferase, mitochondrial OS=Mus musculus OX=10090 GN=Abat PE=1 SV=1 - [GABT_MOUSE]	16		16	500	56.4156	8.08936
Q8BHN3	Neutral alpha-glucosidase AB OS=Mus musculus OX=10090 GN=Ganab PE=1 SV=1 - [GANAB_MOUSE]	4		4	944	106.844	6.06201
Q61011	Guanine nucleotide-binding protein G(I)/G(S)/G(T) subunit beta-3 OS=Mus musculus OX=10090 GN=Gnb3 PE=1 SV=2 - [GBB3_MOUSE]	16		12	340	37.216	5.69385
P62881	Guanine nucleotide-binding protein subunit beta-5 OS=Mus musculus OX=10090 GN=Gnb5 PE=1 SV=1 - [GNB5_MOUSE]	4		4	395	43.5369	6.45557
P68040	Receptor of activated protein C kinase 1 OS=Mus musculus OX=10090 GN=Rack1 PE=1 SV=3 - [RACK1_MOUSE]	6		6	317	35.0546	7.69385
P50396	Rab GDP dissociation inhibitor alpha OS=Mus musculus OX=10090 GN=Gdi1 PE=1 SV=3 - [GDIA_MOUSE]	31		31	447	50.4891	5.08447
Q61598	Rab GDP dissociation inhibitor beta OS=Mus musculus OX=10090 GN=Gdi2 PE=1 SV=1 - [GDIB_MOUSE]	19		19	445	50.5047	6.25244
P13020	Gelsolin OS=Mus musculus OX=10090 GN=Gsn PE=1 SV=3 - [GELS_MOUSE]	7		7	780	85.8881	6.17627
Q9D6M3	Mitochondrial glutamate carrier 1 OS=Mus musculus OX=10090 GN=Slc25a22 PE=1 SV=1 - [GHC1_MOUSE]	2		2	323	34.6482	9.08545
D3Z7P3	Glutaminase kidney isoform, mitochondrial OS=Mus musculus OX=10090 GN=Gls PE=1 SV=1 - [GLSK_MOUSE]	14		14	674	73.9162	7.98682
P08752	Guanine nucleotide-binding protein G(i) subunit alpha-2 OS=Mus musculus OX=10090 GN=Gnai2 PE=1 SV=5 - [GNAI2_MOUSE]	16		12	355	40.463	5.45264
P50149	Guanine nucleotide-binding protein G(t) subunit alpha-2 OS=Mus musculus OX=10090 GN=Gnat2 PE=2 SV=2 - [GNAT2_MOUSE]	30		21	354	40.0921	5.36377
P35802	Neuronal membrane glycoprotein M6-a OS=Mus musculus OX=10090 GN=Gpm6a PE=1 SV=1 - [GPM6A_MOUSE]	7		7	278	31.1284	5.2749
P24472	Glutathione S-transferase A4 OS=Mus musculus OX=10090 GN=Gsta4 PE=1 SV=3 - [GSTA4_MOUSE]	5		5	222	25.5474	7.38623
P48774	Glutathione S-transferase Mu 5 OS=Mus musculus OX=10090 GN=Gstm5 PE=1 SV=1 - [GSTM5_MOUSE]	13		10	224	26.6172	7.21045
P19157	Glutathione S-transferase P 1 OS=Mus musculus OX=10090 GN=Gstp1 PE=1 SV=2 - [GSTP1_MOUSE]	18		18	210	23.5941	7.86963
P52785	Guanylyl cyclase GC-E OS=Mus musculus OX=10090 GN=Gucy2e PE=3 SV=2 - [GUC2E_MOUSE]	7		7	1108	120.562	7.76709
P43274	Histone H1.4 OS=Mus musculus OX=10090 GN=Hist1h1e PE=1 SV=2 - [H14_MOUSE]	5		5	219	21.964	11.1069
P84228	Histone H3.2 OS=Mus musculus OX=10090 GN=Hist1h3b PE=1 SV=2 - [H32_MOUSE]	12		12	136	15.3785	11.2681
P30681	High mobility group protein B2 OS=Mus musculus OX=10090 GN=Hmgb2 PE=1 SV=3 - [HMGB2_MOUSE]	25		25	210	24.1469	7.31299
P09602	Non-histone chromosomal protein HMG-17 OS=Mus musculus OX=10090 GN=Hmgn2 PE=1 SV=2 - [HMGN2_MOUSE]	11		11	90	9.41707	9.99365
P62748	Hippocalcin-like protein 1 OS=Mus musculus OX=10090 GN=Hpcal1 PE=1 SV=2 - [HPCL1_MOUSE]	3		3	193	22.324	5.50342
P00493	Hypoxanthine-guanine phosphoribosyltransferase OS=Mus musculus OX=10090 GN=Hprt1 PE=1 SV=3 - [HPRT_MOUSE]	9		9	218	24.5546	6.68311
Q8K0U4	Heat shock 70 kDa protein 12A OS=Mus musculus OX=10090 GN=Hspa12a PE=1 SV=1 - [HS12A_MOUSE]	6		6	675	74.8245	6.771
P48722	Heat shock 70 kDa protein 4L OS=Mus musculus OX=10090 GN=Hspa4l PE=1 SV=2 - [HS74L_MOUSE]	22		22	838	94.3225	5.74463
Q61316	Heat shock 70 kDa protein 4 OS=Mus musculus OX=10090 GN=Hspa4 PE=1 SV=1 - [HSP74_MOUSE]	17		17	841	94.0733	5.23682
O08528	Hexokinase-2 OS=Mus musculus OX=10090 GN=Hk2 PE=1 SV=1 - [HXK2_MOUSE]	15		14	917	102.469	6.11279
P70404	Isocitrate dehydrogenase [NAD] subunit gamma 1, mitochondrial OS=Mus musculus OX=10090 GN=Idh3g PE=1 SV=1 - [IDHG1_MOUSE]	3		3	393	42.7582	9.01221
P10630	Eukaryotic initiation factor 4A-II OS=Mus musculus OX=10090 GN=Eif4a2 PE=1 SV=2 - [IF4A2_MOUSE]	14		14	407	46.3728	5.47803
P70168	Importin subunit beta-1 OS=Mus musculus OX=10090 GN=Kpnb1 PE=1 SV=2 - [IMB1_MOUSE]	8		8	876	97.1221	4.77979
P50096	Inosine-5'-monophosphate dehydrogenase 1 OS=Mus musculus OX=10090 GN=Impdh1 PE=1 SV=2 - [IMDH1_MOUSE]	15		15	514	55.2434	6.80029
O55023	Inositol monophosphatase 1 OS=Mus musculus OX=10090 GN=Impa1 PE=1 SV=1 - [IMPA1_MOUSE]	4		4	277	30.4162	5.18604
P30275	Creatine kinase U-type, mitochondrial OS=Mus musculus OX=10090 GN=Ckmt1 PE=1 SV=1 - [KCRU_MOUSE]	23		23	418	46.9742	8.1626
Q64520	Guanylate kinase OS=Mus musculus OX=10090 GN=Guk1 PE=1 SV=2 - [KGUA_MOUSE]	9		9	198	21.9042	6.55127
Q60749	KH domain-containing, RNA-binding, signal transduction-associated protein 1 OS=Mus musculus OX=10090 GN=Khdrbs1 PE=1 SV=2 - [KHDR1_MOUSE]	3		3	443	48.3404	8.71924
Q61768	Kinesin-1 heavy chain OS=Mus musculus OX=10090 GN=Kif5b PE=1 SV=3 - [KINH_MOUSE]	3		3	963	109.484	6.44287
Q8R574	Phosphoribosyl pyrophosphate synthase-associated protein 2 OS=Mus musculus OX=10090 GN=Prpsap2 PE=1 SV=1 - [KPRB_MOUSE]	2		2	369	40.8544	7.1665
Q9CPU0	Lactoylglutathione lyase OS=Mus musculus OX=10090 GN=Glo1 PE=1 SV=3 - [LGUL_MOUSE]	20		20	184	20.7964	5.46533
Q8JZS0	Protein lin-7 homolog A OS=Mus musculus OX=10090 GN=Lin7a PE=1 SV=2 - [LIN7A_MOUSE]	2		2	233	25.9766	8.71924
P24527	Leukotriene A-4 hydrolase OS=Mus musculus OX=10090 GN=Lta4h PE=1 SV=4 - [LKHA4_MOUSE]	3		3	611	69.0071	6.41748
Q9CR62	Mitochondrial 2-oxoglutarate/malate carrier protein OS=Mus musculus OX=10090 GN=Slc25a11 PE=1 SV=3 - [M2OM_MOUSE]	12		12	314	34.1329	9.93506
P06801	NADP-dependent malic enzyme OS=Mus musculus OX=10090 GN=Me1 PE=1 SV=2 - [MAOX_MOUSE]	9		9	572	63.9131	7.44482
P14873	Microtubule-associated protein 1B OS=Mus musculus OX=10090 GN=Map1b PE=1 SV=2 - [MAP1B_MOUSE]	3		3	2464	270.089	4.83057
P27546	Microtubule-associated protein 4 OS=Mus musculus OX=10090 GN=Map4 PE=1 SV=3 - [MAP4_MOUSE]	16		16	1125	117.357	4.98291
Q7TSJ2	Microtubule-associated protein 6 OS=Mus musculus OX=10090 GN=Map6 PE=1 SV=2 - [MAP6_MOUSE]	6		6	906	96.3906	9.49561
O35678	Monoglyceride lipase OS=Mus musculus OX=10090 GN=Mgll PE=1 SV=1 - [MGLL_MOUSE]	2		2	303	33.366	7.15186
P34884	Macrophage migration inhibitory factor OS=Mus musculus OX=10090 GN=Mif PE=1 SV=2 - [MIF_MOUSE]	4		4	115	12.4962	7.34229
P63085	Mitogen-activated protein kinase 1 OS=Mus musculus OX=10090 GN=Mapk1 PE=1 SV=3 - [MK01_MOUSE]	6		6	358	41.2492	6.97607
Q9WV34	MAGUK p55 subfamily member 2 OS=Mus musculus OX=10090 GN=Mpp2 PE=1 SV=1 - [MPP2_MOUSE]	7		7	552	61.5168	6.44287
Q61474	RNA-binding protein Musashi homolog 1 OS=Mus musculus OX=10090 GN=Msi1 PE=1 SV=1 - [MSI1H_MOUSE]	2		2	362	39.0942	7.86963
P20357	Microtubule-associated protein 2 OS=Mus musculus OX=10090 GN=Map2 PE=1 SV=2 - [MTAP2_MOUSE]	10		10	1828	199.01	4.90674
P46735	Unconventional myosin-Ib OS=Mus musculus OX=10090 GN=Myo1b PE=1 SV=3 - [MYO1B_MOUSE]	6		6	1107	128.483	9.26123
Q62433	Protein NDRG1 OS=Mus musculus OX=10090 GN=Ndrg1 PE=1 SV=1 - [NDRG1_MOUSE]	3		3	394	42.9809	6.1001
Q62425	Cytochrome c oxidase subunit NDUFA4 OS=Mus musculus OX=10090 GN=Ndufa4 PE=1 SV=2 - [NDUA4_MOUSE]	4		4	82	9.32087	9.5249
Q9Z1P6	NADH dehydrogenase [ubiquinone] 1 alpha subcomplex subunit 7 OS=Mus musculus OX=10090 GN=Ndufa7 PE=1 SV=3 - [NDUA7_MOUSE]	3		3	113	12.5676	10.1694
Q99LC3	NADH dehydrogenase [ubiquinone] 1 alpha subcomplex subunit 10, mitochondrial OS=Mus musculus OX=10090 GN=Ndufa10 PE=1 SV=1 - [NDUAA_MOUSE]	3		3	355	40.5777	7.78174
Q91VD9	NADH-ubiquinone oxidoreductase 75 kDa subunit, mitochondrial OS=Mus musculus OX=10090 GN=Ndufs1 PE=1 SV=2 - [NDUS1_MOUSE]	8		8	727	79.7256	5.71924
Q91WD5	NADH dehydrogenase [ubiquinone] iron-sulfur protein 2, mitochondrial OS=Mus musculus OX=10090 GN=Ndufs2 PE=1 SV=1 - [NDUS2_MOUSE]	2		2	463	52.5917	6.99072
Q8K3J1	NADH dehydrogenase [ubiquinone] iron-sulfur protein 8, mitochondrial OS=Mus musculus OX=10090 GN=Ndufs8 PE=1 SV=1 - [NDUS8_MOUSE]	3		3	212	24.0228	6.21436
Q99KK2	N-acylneuraminate cytidylyltransferase OS=Mus musculus OX=10090 GN=Cmas PE=1 SV=2 - [NEUA_MOUSE]	3		3	432	48.0277	8.104
Q6GQT9	Nodal modulator 1 OS=Mus musculus OX=10090 GN=Nomo1 PE=1 SV=1 - [NOMO1_MOUSE]	2		2	1214	133.336	6.0874
P09405	Nucleolin OS=Mus musculus OX=10090 GN=Ncl PE=1 SV=2 - [NUCL_MOUSE]	9		9	707	76.6768	4.75439
Q60597	2-oxoglutarate dehydrogenase, mitochondrial OS=Mus musculus OX=10090 GN=Ogdh PE=1 SV=3 - [ODO1_MOUSE]	3		3	1023	116.375	6.82959
Q8BMF4	Dihydrolipoyllysine-residue acetyltransferase component of pyruvate dehydrogenase complex, mitochondrial OS=Mus musculus OX=10090 GN=Dlat PE=1 SV=2 - [ODP2_MOUSE]	6		6	642	67.8987	8.57275
P35486	Pyruvate dehydrogenase E1 component subunit alpha, somatic form, mitochondrial OS=Mus musculus OX=10090 GN=Pdha1 PE=1 SV=1 - [ODPA_MOUSE]	2		2	390	43.2036	8.19189
P51491	Short-wave-sensitive opsin 1 OS=Mus musculus OX=10090 GN=Opn1sw PE=1 SV=1 - [OPSB_MOUSE]	3		3	346	38.8956	8.35303
Q7TQI3	Ubiquitin thioesterase OTUB1 OS=Mus musculus OX=10090 GN=Otub1 PE=1 SV=2 - [OTUB1_MOUSE]	3		3	271	31.2504	4.94482
Q61206	Platelet-activating factor acetylhydrolase IB subunit beta OS=Mus musculus OX=10090 GN=Pafah1b2 PE=1 SV=2 - [PA1B2_MOUSE]	5		5	229	25.5652	5.92236
P50580	Proliferation-associated protein 2G4 OS=Mus musculus OX=10090 GN=Pa2g4 PE=1 SV=3 - [PA2G4_MOUSE]	5		5	394	43.6712	6.85889
Q61644	Protein kinase C and casein kinase substrate in neurons protein 1 OS=Mus musculus OX=10090 GN=Pacsin1 PE=1 SV=1 - [PACN1_MOUSE]	5		5	441	50.5435	5.23682
P60335	Poly(rC)-binding protein 1 OS=Mus musculus OX=10090 GN=Pcbp1 PE=1 SV=1 - [PCBP1_MOUSE]	12		12	356	37.4739	7.09326
Q61990	Poly(rC)-binding protein 2 OS=Mus musculus OX=10090 GN=Pcbp2 PE=1 SV=1 - [PCBP2_MOUSE]	11		11	362	38.1974	6.78564
P57722	Poly(rC)-binding protein 3 OS=Mus musculus OX=10090 GN=Pcbp3 PE=1 SV=3 - [PCBP3_MOUSE]	11		11	371	39.2693	7.51807
P09103	Protein disulfide-isomerase OS=Mus musculus OX=10090 GN=P4hb PE=1 SV=2 - [PDIA1_MOUSE]	13		13	509	57.0228	4.88135
P27773	Protein disulfide-isomerase A3 OS=Mus musculus OX=10090 GN=Pdia3 PE=1 SV=2 - [PDIA3_MOUSE]	12		12	505	56.6427	6.21436
Q8K183	Pyridoxal kinase OS=Mus musculus OX=10090 GN=Pdxk PE=1 SV=1 - [PDXK_MOUSE]	13		13	312	34.9927	6.29053
Q9D0F9	Phosphoglucomutase-1 OS=Mus musculus OX=10090 GN=Pgm1 PE=1 SV=4 - [PGM1_MOUSE]	15		15	562	61.3796	6.56592
P53810	Phosphatidylinositol transfer protein alpha isoform OS=Mus musculus OX=10090 GN=Pitpna PE=1 SV=2 - [PIPNA_MOUSE]	3		3	271	31.873	6.3667
Q9D517	1-acyl-sn-glycerol-3-phosphate acyltransferase gamma OS=Mus musculus OX=10090 GN=Agpat3 PE=1 SV=2 - [PLCC_MOUSE]	3		3	376	43.2676	8.51416
P60487	Pyridoxal phosphate phosphatase OS=Mus musculus OX=10090 GN=Pdxp PE=1 SV=1 - [PLPP_MOUSE]	3		3	292	31.4921	5.74463
P63087	Serine/threonine-protein phosphatase PP1-gamma catalytic subunit OS=Mus musculus OX=10090 GN=Ppp1cc PE=1 SV=1 - [PP1G_MOUSE]	11		11	323	36.9597	6.53662
Q3UM45	Protein phosphatase 1 regulatory subunit 7 OS=Mus musculus OX=10090 GN=Ppp1r7 PE=1 SV=2 - [PP1R7_MOUSE]	5		5	361	41.2665	4.91943
P17742	Peptidyl-prolyl cis-trans isomerase A OS=Mus musculus OX=10090 GN=Ppia PE=1 SV=2 - [PPIA_MOUSE]	28		28	164	17.9599	7.89893
P20108	Thioredoxin-dependent peroxide reductase, mitochondrial OS=Mus musculus OX=10090 GN=Prdx3 PE=1 SV=1 - [PRDX3_MOUSE]	7		7	257	28.1094	7.57666
Q9JJV2	Profilin-2 OS=Mus musculus OX=10090 GN=Pfn2 PE=1 SV=3 - [PROF2_MOUSE]	6		6	140	15.0223	6.99072
P15499	Peripherin-2 OS=Mus musculus OX=10090 GN=Prph2 PE=1 SV=1 - [PRPH2_MOUSE]	14		14	346	39.2339	8.01611
P46471	26S proteasome regulatory subunit 7 OS=Mus musculus OX=10090 GN=Psmc2 PE=1 SV=5 - [PRS7_MOUSE]	3		3	433	48.6171	5.94775
Q9QUM9	Proteasome subunit alpha type-6 OS=Mus musculus OX=10090 GN=Psma6 PE=1 SV=1 - [PSA6_MOUSE]	2		2	246	27.3548	6.75635
Q11011	Puromycin-sensitive aminopeptidase OS=Mus musculus OX=10090 GN=Npepps PE=1 SV=2 - [PSA_MOUSE]	18		18	920	103.26	5.89697
Q60692	Proteasome subunit beta type-6 OS=Mus musculus OX=10090 GN=Psmb6 PE=1 SV=3 - [PSB6_MOUSE]	4		4	238	25.3625	5.10986
Q9WVJ2	26S proteasome non-ATPase regulatory subunit 13 OS=Mus musculus OX=10090 GN=Psmd13 PE=1 SV=1 - [PSD13_MOUSE]	3		3	376	42.7821	5.70654
Q99JF8	PC4 and SFRS1-interacting protein OS=Mus musculus OX=10090 GN=Psip1 PE=1 SV=1 - [PSIP1_MOUSE]	5		5	528	59.6605	9.12939
Q8VDM4	26S proteasome non-ATPase regulatory subunit 2 OS=Mus musculus OX=10090 GN=Psmd2 PE=1 SV=1 - [PSMD2_MOUSE]	5		5	908	100.139	5.17334
Q91Z31	Polypyrimidine tract-binding protein 2 OS=Mus musculus OX=10090 GN=Ptbp2 PE=1 SV=2 - [PTBP2_MOUSE]	3		3	531	57.4528	8.66064
Q5SUR0	Phosphoribosylformylglycinamidine synthase OS=Mus musculus OX=10090 GN=Pfas PE=1 SV=1 - [PUR4_MOUSE]	6		6	1337	144.538	5.66846
Q9DCL9	Multifunctional protein ADE2 OS=Mus musculus OX=10090 GN=Paics PE=1 SV=4 - [PUR6_MOUSE]	2		2	425	46.9761	7.2251
Q8CI94	Glycogen phosphorylase, brain form OS=Mus musculus OX=10090 GN=Pygb PE=1 SV=3 - [PYGB_MOUSE]	20		20	843	96.6685	6.72705
Q9WUB3	Glycogen phosphorylase, muscle form OS=Mus musculus OX=10090 GN=Pygm PE=1 SV=3 - [PYGM_MOUSE]	17		17	842	97.2247	7.10791
P61021	Ras-related protein Rab-5B OS=Mus musculus OX=10090 GN=Rab5b PE=1 SV=1 - [RAB5B_MOUSE]	2		2	215	23.6919	8.1333
P34057	Recoverin OS=Mus musculus OX=10090 GN=Rcvrn PE=2 SV=2 - [RECO_MOUSE]	20		20	202	23.3919	5.12256
Q62193	Replication protein A 32 kDa subunit OS=Mus musculus OX=10090 GN=Rpa2 PE=1 SV=1 - [RFA2_MOUSE]	2		2	270	29.6996	6.15088
O54828	Regulator of G-protein signaling 9 OS=Mus musculus OX=10090 GN=Rgs9 PE=1 SV=3 - [RGS9_MOUSE]	3		3	675	76.9291	9.33447
P53026	60S ribosomal protein L10a OS=Mus musculus OX=10090 GN=Rpl10a PE=1 SV=3 - [RL10A_MOUSE]	2		2	217	24.9006	9.979
Q9CXW4	60S ribosomal protein L11 OS=Mus musculus OX=10090 GN=Rpl11 PE=1 SV=4 - [RL11_MOUSE]	2		2	178	20.2396	9.59814
P67984	60S ribosomal protein L22 OS=Mus musculus OX=10090 GN=Rpl22 PE=1 SV=2 - [RL22_MOUSE]	3		3	128	14.7498	9.18799
P61255	60S ribosomal protein L26 OS=Mus musculus OX=10090 GN=Rpl26 PE=1 SV=1 - [RL26_MOUSE]	2		2	145	17.2475	10.5503
P14148	60S ribosomal protein L7 OS=Mus musculus OX=10090 GN=Rpl7 PE=1 SV=2 - [RL7_MOUSE]	2		2	270	31.3998	10.8872
Q99020	Heterogeneous nuclear ribonucleoprotein A/B OS=Mus musculus OX=10090 GN=Hnrnpab PE=1 SV=1 - [ROAA_MOUSE]	21		14	285	30.8123	7.91357
P47708	Rabphilin-3A OS=Mus musculus OX=10090 GN=Rph3a PE=1 SV=2 - [RP3A_MOUSE]	5		5	681	75.4417	8.26514
P62264	40S ribosomal protein S14 OS=Mus musculus OX=10090 GN=Rps14 PE=1 SV=3 - [RS14_MOUSE]	3		3	151	16.2625	10.0522
P62843	40S ribosomal protein S15 OS=Mus musculus OX=10090 GN=Rps15 PE=1 SV=2 - [RS15_MOUSE]	3		3	145	17.0292	10.3892
P62270	40S ribosomal protein S18 OS=Mus musculus OX=10090 GN=Rps18 PE=1 SV=3 - [RS18_MOUSE]	2		2	152	17.7079	10.9897
P97351	40S ribosomal protein S3a OS=Mus musculus OX=10090 GN=Rps3a PE=1 SV=3 - [RS3A_MOUSE]	5		5	264	29.8657	9.72998
P62908	40S ribosomal protein S3 OS=Mus musculus OX=10090 GN=Rps3 PE=1 SV=1 - [RS3_MOUSE]	4		4	243	26.6574	9.65674
P62702	40S ribosomal protein S4, X isoform OS=Mus musculus OX=10090 GN=Rps4x PE=1 SV=2 - [RS4X_MOUSE]	3		3	263	29.5791	10.1548
Q99LF4	tRNA-splicing ligase RtcB homolog OS=Mus musculus OX=10090 GN=Rtcb PE=1 SV=1 - [RTCB_MOUSE]	5		5	505	55.2139	7.2251
Q8K0T0	Reticulon-1 OS=Mus musculus OX=10090 GN=Rtn1 PE=1 SV=1 - [RTN1_MOUSE]	5		5	780	83.5206	4.57666
Q9ES97	Reticulon-3 OS=Mus musculus OX=10090 GN=Rtn3 PE=1 SV=2 - [RTN3_MOUSE]	5		5	964	103.814	4.91943
Q99P72	Reticulon-4 OS=Mus musculus OX=10090 GN=Rtn4 PE=1 SV=2 - [RTN4_MOUSE]	9		9	1162	126.535	4.53857
Q9D394	Protein RUFY3 OS=Mus musculus OX=10090 GN=Rufy3 PE=1 SV=1 - [RUFY3_MOUSE]	3		3	469	52.9732	5.49072
Q91V14	Solute carrier family 12 member 5 OS=Mus musculus OX=10090 GN=Slc12a5 PE=1 SV=2 - [S12A5_MOUSE]	16		16	1138	126.189	6.7417
P31650	Sodium- and chloride-dependent GABA transporter 3 OS=Mus musculus OX=10090 GN=Slc6a11 PE=1 SV=2 - [S6A11_MOUSE]	7		7	627	69.9143	6.97607
Q9R1T2	SUMO-activating enzyme subunit 1 OS=Mus musculus OX=10090 GN=Sae1 PE=1 SV=1 - [SAE1_MOUSE]	4		4	350	38.5956	5.36377
Q9Z1F9	SUMO-activating enzyme subunit 2 OS=Mus musculus OX=10090 GN=Uba2 PE=1 SV=1 - [SAE2_MOUSE]	8		8	638	70.5247	5.23682
O08547	Vesicle-trafficking protein SEC22b OS=Mus musculus OX=10090 GN=Sec22b PE=1 SV=3 - [SC22B_MOUSE]	3		3	215	24.7248	8.51416
Q3UPL0	Protein transport protein Sec31A OS=Mus musculus OX=10090 GN=Sec31a PE=1 SV=2 - [SC31A_MOUSE]	3		3	1230	133.486	6.75635
Q9D0K2	Succinyl-CoA:3-ketoacid coenzyme A transferase 1, mitochondrial OS=Mus musculus OX=10090 GN=Oxct1 PE=1 SV=1 - [SCOT1_MOUSE]	4		4	520	55.953	8.52881
Q9CZC8	Secernin-1 OS=Mus musculus OX=10090 GN=Scrn1 PE=1 SV=1 - [SCRN1_MOUSE]	4		4	414	46.2966	4.79248
Q8K2B3	Succinate dehydrogenase [ubiquinone] flavoprotein subunit, mitochondrial OS=Mus musculus OX=10090 GN=Sdha PE=1 SV=1 - [SDHA_MOUSE]	15		15	664	72.5392	7.37158
Q8C1B7	Septin-11 OS=Mus musculus OX=10090 GN=Sept11 PE=1 SV=4 - [SEP11_MOUSE]	3		3	431	49.6633	6.68311
O55131	Septin-7 OS=Mus musculus OX=10090 GN=Sept7 PE=1 SV=1 - [SEPT7_MOUSE]	7		7	436	50.5179	8.57275
Q99K85	Phosphoserine aminotransferase OS=Mus musculus OX=10090 GN=Psat1 PE=1 SV=1 - [SERC_MOUSE]	3		3	370	40.4467	8.03076
Q64213	Splicing factor 1 OS=Mus musculus OX=10090 GN=Sf1 PE=1 SV=6 - [SF01_MOUSE]	4		4	653	70.3581	8.98291
Q925N0	Sideroflexin-5 OS=Mus musculus OX=10090 GN=Sfxn5 PE=1 SV=2 - [SFXN5_MOUSE]	7		7	342	37.3049	9.43701
Q62420	Endophilin-A1 OS=Mus musculus OX=10090 GN=Sh3gl2 PE=1 SV=2 - [SH3G2_MOUSE]	8		8	352	39.9301	5.38916
P28663	Beta-soluble NSF attachment protein OS=Mus musculus OX=10090 GN=Napb PE=1 SV=2 - [SNAB_MOUSE]	9		9	298	33.5355	5.46533
O55100	Synaptogyrin-1 OS=Mus musculus OX=10090 GN=Syngr1 PE=1 SV=2 - [SNG1_MOUSE]	3		3	234	25.6363	4.65283
P60879	Synaptosomal-associated protein 25 OS=Mus musculus OX=10090 GN=Snap25 PE=1 SV=1 - [SNP25_MOUSE]	11		11	206	23.3002	4.76709
Q62189	U1 small nuclear ribonucleoprotein A OS=Mus musculus OX=10090 GN=Snrpa PE=1 SV=3 - [SNRPA_MOUSE]	8		8	287	31.8145	9.80322
Q60864	Stress-induced-phosphoprotein 1 OS=Mus musculus OX=10090 GN=Stip1 PE=1 SV=1 - [STIP1_MOUSE]	6		6	543	62.5424	6.80029
P61264	Syntaxin-1B OS=Mus musculus OX=10090 GN=Stx1b PE=1 SV=1 - [STX1B_MOUSE]	13		13	288	33.2238	5.37646
Q64704	Syntaxin-3 OS=Mus musculus OX=10090 GN=Stx3 PE=1 SV=1 - [STX3_MOUSE]	10		10	289	33.2224	5.45264
Q9Z2I9	Succinate--CoA ligase [ADP-forming] subunit beta, mitochondrial OS=Mus musculus OX=10090 GN=Sucla2 PE=1 SV=2 - [SUCB1_MOUSE]	12		12	463	50.0821	7.00537
Q8BG39	Synaptic vesicle glycoprotein 2B OS=Mus musculus OX=10090 GN=Sv2b PE=1 SV=1 - [SV2B_MOUSE]	11		11	683	77.4061	5.56689
Q8BGQ7	Alanine--tRNA ligase, cytoplasmic OS=Mus musculus OX=10090 GN=Aars PE=1 SV=1 - [SYAC_MOUSE]	4		4	968	106.841	5.66846
Q922B2	Aspartate--tRNA ligase, cytoplasmic OS=Mus musculus OX=10090 GN=Dars PE=1 SV=2 - [SYDC_MOUSE]	2		2	501	57.1112	6.49365
Q8CGC7	Bifunctional glutamate/proline--tRNA ligase OS=Mus musculus OX=10090 GN=Eprs PE=1 SV=4 - [SYEP_MOUSE]	4		4	1512	169.972	7.66455
O88935	Synapsin-1 OS=Mus musculus OX=10090 GN=Syn1 PE=1 SV=2 - [SYN1_MOUSE]	4		4	706	74.0516	9.80322
Q8CHC4	Synaptojanin-1 OS=Mus musculus OX=10090 GN=Synj1 PE=1 SV=3 - [SYNJ1_MOUSE]	4		4	1574	172.509	6.88818
Q8BGN8	Synaptoporin OS=Mus musculus OX=10090 GN=Synpr PE=1 SV=1 - [SYNPR_MOUSE]	3		3	265	29.2093	6.30322
P26638	Serine--tRNA ligase, cytoplasmic OS=Mus musculus OX=10090 GN=Sars PE=1 SV=3 - [SYSC_MOUSE]	3		3	512	58.3517	6.30322
Q91WQ3	Tyrosine--tRNA ligase, cytoplasmic OS=Mus musculus OX=10090 GN=Yars PE=1 SV=3 - [SYYC_MOUSE]	2		2	528	59.0681	7.00537
Q921F2	TAR DNA-binding protein 43 OS=Mus musculus OX=10090 GN=Tardbp PE=1 SV=1 - [TADBP_MOUSE]	10		10	414	44.5193	6.69775
P10637	Microtubule-associated protein tau OS=Mus musculus OX=10090 GN=Mapt PE=1 SV=3 - [TAU_MOUSE]	2		2	733	76.1973	6.78564
P68368	Tubulin alpha-4A chain OS=Mus musculus OX=10090 GN=Tuba4a PE=1 SV=1 - [TBA4A_MOUSE]	115		78	448	49.8924	5.05908
P11983	T-complex protein 1 subunit alpha OS=Mus musculus OX=10090 GN=Tcp1 PE=1 SV=3 - [TCPA_MOUSE]	8		8	556	60.4107	6.16357
P80314	T-complex protein 1 subunit beta OS=Mus musculus OX=10090 GN=Cct2 PE=1 SV=4 - [TCPB_MOUSE]	8		8	535	57.4411	6.40479
P80315	T-complex protein 1 subunit delta OS=Mus musculus OX=10090 GN=Cct4 PE=1 SV=3 - [TCPD_MOUSE]	14		14	539	58.0297	8.01611
P80313	T-complex protein 1 subunit eta OS=Mus musculus OX=10090 GN=Cct7 PE=1 SV=1 - [TCPH_MOUSE]	12		12	544	59.6141	7.84033
P42932	T-complex protein 1 subunit theta OS=Mus musculus OX=10090 GN=Cct8 PE=1 SV=3 - [TCPQ_MOUSE]	12		12	548	59.5175	5.61768
P80317	T-complex protein 1 subunit zeta OS=Mus musculus OX=10090 GN=Cct6a PE=1 SV=3 - [TCPZ_MOUSE]	21		21	531	57.9677	7.07861
Q8QZT1	Acetyl-CoA acetyltransferase, mitochondrial OS=Mus musculus OX=10090 GN=Acat1 PE=1 SV=1 - [THIL_MOUSE]	9		9	424	44.7873	8.51416
P01831	Thy-1 membrane glycoprotein OS=Mus musculus OX=10090 GN=Thy1 PE=1 SV=1 - [THY1_MOUSE]	3		3	162	18.0685	8.96826
Q9QZ06	Toll-interacting protein OS=Mus musculus OX=10090 GN=Tollip PE=1 SV=1 - [TOLIP_MOUSE]	3		3	274	30.325	5.17334
Q921I1	Serotransferrin OS=Mus musculus OX=10090 GN=Tf PE=1 SV=1 - [TRFE_MOUSE]	12		12	697	76.6737	7.18115
Q9QZE7	Translin-associated protein X OS=Mus musculus OX=10090 GN=Tsnax PE=1 SV=1 - [TSNAX_MOUSE]	5		5	290	32.9058	6.55127
Q9Z2R6	Protein unc-119 homolog A OS=Mus musculus OX=10090 GN=Unc119 PE=1 SV=1 - [U119A_MOUSE]	8		8	240	26.9934	6.15088
Q02053	Ubiquitin-like modifier-activating enzyme 1 OS=Mus musculus OX=10090 GN=Uba1 PE=1 SV=1 - [UBA1_MOUSE]	48		48	1058	117.734	5.65576
P61089	Ubiquitin-conjugating enzyme E2 N OS=Mus musculus OX=10090 GN=Ube2n PE=1 SV=1 - [UBE2N_MOUSE]	10		10	152	17.127	6.56592
Q3V0C5	Ubiquitin carboxyl-terminal hydrolase 48 OS=Mus musculus OX=10090 GN=Usp48 PE=1 SV=2 - [UBP48_MOUSE]	2		2	1052	120.554	6.25244
P56399	Ubiquitin carboxyl-terminal hydrolase 5 OS=Mus musculus OX=10090 GN=Usp5 PE=1 SV=1 - [UBP5_MOUSE]	5		5	858	95.7724	5.0083
Q9R0P9	Ubiquitin carboxyl-terminal hydrolase isozyme L1 OS=Mus musculus OX=10090 GN=Uchl1 PE=1 SV=1 - [UCHL1_MOUSE]	4		4	223	24.8224	5.23682
Q9CR68	Cytochrome b-c1 complex subunit Rieske, mitochondrial OS=Mus musculus OX=10090 GN=Uqcrfs1 PE=1 SV=1 - [UCRI_MOUSE]	4		4	274	29.3492	8.70459
Q9WV55	Vesicle-associated membrane protein-associated protein A OS=Mus musculus OX=10090 GN=Vapa PE=1 SV=2 - [VAPA_MOUSE]	2		2	249	27.8373	8.39697
Q80TB8	Synaptic vesicle membrane protein VAT-1 homolog-like OS=Mus musculus OX=10090 GN=Vat1l PE=1 SV=2 - [VAT1L_MOUSE]	6		6	417	45.7881	5.05908
P62814	V-type proton ATPase subunit B, brain isoform OS=Mus musculus OX=10090 GN=Atp6v1b2 PE=1 SV=1 - [VATB2_MOUSE]	27		27	511	56.5149	5.80811
Q9Z1G3	V-type proton ATPase subunit C 1 OS=Mus musculus OX=10090 GN=Atp6v1c1 PE=1 SV=4 - [VATC1_MOUSE]	2		2	382	43.8599	7.45947
P50518	V-type proton ATPase subunit E 1 OS=Mus musculus OX=10090 GN=Atp6v1e1 PE=1 SV=2 - [VATE1_MOUSE]	7		7	226	26.1408	8.42627
Q60930	Voltage-dependent anion-selective channel protein 2 OS=Mus musculus OX=10090 GN=Vdac2 PE=1 SV=2 - [VDAC2_MOUSE]	11		10	295	31.7126	7.48877
O88342	WD repeat-containing protein 1 OS=Mus musculus OX=10090 GN=Wdr1 PE=1 SV=3 - [WDR1_MOUSE]	7		7	606	66.365	6.59521
Q8K4P0	pre-mRNA 3' end processing protein WDR33 OS=Mus musculus OX=10090 GN=Wdr33 PE=1 SV=1 - [WDR33_MOUSE]	2		2	1330	145.176	9.12939
Q9ERK4	Exportin-2 OS=Mus musculus OX=10090 GN=Cse1l PE=1 SV=1 - [XPO2_MOUSE]	7		7	971	110.384	5.77002
Q91YT7	YTH domain-containing family protein 2 OS=Mus musculus OX=10090 GN=Ythdf2 PE=1 SV=1 - [YTHD2_MOUSE]	2		2	579	62.2417	8.79248
Q9D3H2	Odorant-binding protein 1a OS=Mus musculus OX=10090 GN=Obp1a PE=1 SV=2 - [OBP1A_MOUSE]	7		7	163	18.4573	5.66846
Q91WC3	Long-chain-fatty-acid--CoA ligase 6 OS=Mus musculus OX=10090 GN=Acsl6 PE=1 SV=1 - [ACSL6_MOUSE]	10		10	697	77.9672	7.34229
Q7TQF7	Amphiphysin OS=Mus musculus OX=10090 GN=Amph PE=1 SV=1 - [AMPH_MOUSE]	6		6	686	74.9672	4.62744
O35381	Acidic leucine-rich nuclear phosphoprotein 32 family member A OS=Mus musculus OX=10090 GN=Anp32a PE=1 SV=1 - [AN32A_MOUSE]	12		12	247	28.5202	4.06885
P48036	Annexin A5 OS=Mus musculus OX=10090 GN=Anxa5 PE=1 SV=1 - [ANXA5_MOUSE]	12		12	319	35.7302	4.95752
Q9D3D9	ATP synthase subunit delta, mitochondrial OS=Mus musculus OX=10090 GN=Atp5f1d PE=1 SV=1 - [ATPD_MOUSE]	4		4	168	17.5891	5.08447
P56135	ATP synthase subunit f, mitochondrial OS=Mus musculus OX=10090 GN=Atp5mf PE=1 SV=3 - [ATPK_MOUSE]	2		2	88	10.3374	9.94971
Q8BLQ9	Cell adhesion molecule 2 OS=Mus musculus OX=10090 GN=Cadm2 PE=1 SV=2 - [CADM2_MOUSE]	4		4	435	47.5291	5.41455
P40124	Adenylyl cyclase-associated protein 1 OS=Mus musculus OX=10090 GN=Cap1 PE=1 SV=4 - [CAP1_MOUSE]	5		5	474	51.5324	7.51807
Q99L43	Phosphatidate cytidylyltransferase 2 OS=Mus musculus OX=10090 GN=Cds2 PE=1 SV=1 - [CDS2_MOUSE]	4		4	444	51.28	7.04932
P00405	Cytochrome c oxidase subunit 2 OS=Mus musculus OX=10090 GN=Mtco2 PE=1 SV=1 - [COX2_MOUSE]	5		5	227	25.959	4.729
P19783	Cytochrome c oxidase subunit 4 isoform 1, mitochondrial OS=Mus musculus OX=10090 GN=Cox4i1 PE=1 SV=2 - [COX41_MOUSE]	5		5	169	19.5179	9.23193
Q9CQF3	Cleavage and polyadenylation specificity factor subunit 5 OS=Mus musculus OX=10090 GN=Nudt21 PE=1 SV=1 - [CPSF5_MOUSE]	3		3	227	26.2237	8.82178
O54983	Ketimine reductase mu-crystallin OS=Mus musculus OX=10090 GN=Crym PE=1 SV=1 - [CRYM_MOUSE]	6		6	313	33.5021	5.66846
O35215	D-dopachrome decarboxylase OS=Mus musculus OX=10090 GN=Ddt PE=1 SV=3 - [DOPD_MOUSE]	3		3	118	13.0688	6.53662
Q9CQ92	Mitochondrial fission 1 protein OS=Mus musculus OX=10090 GN=Fis1 PE=1 SV=1 - [FIS1_MOUSE]	2		2	152	16.998	8.52881
P30677	Guanine nucleotide-binding protein subunit alpha-14 OS=Mus musculus OX=10090 GN=Gna14 PE=1 SV=2 - [GNA14_MOUSE]	4		4	355	41.5012	6.30322
Q9D1U0	Grifin OS=Mus musculus OX=10090 GN=Grifin PE=2 SV=1 - [GRIFN_MOUSE]	4		4	144	15.961	5.93506
Q61425	Hydroxyacyl-coenzyme A dehydrogenase, mitochondrial OS=Mus musculus OX=10090 GN=Hadh PE=1 SV=2 - [HCDH_MOUSE]	2		2	314	34.4419	8.646
O88844	Isocitrate dehydrogenase [NADP] cytoplasmic OS=Mus musculus OX=10090 GN=Idh1 PE=1 SV=2 - [IDHC_MOUSE]	5		5	414	46.6445	7.1665
Q9R0Y5	Adenylate kinase isoenzyme 1 OS=Mus musculus OX=10090 GN=Ak1 PE=1 SV=1 - [KAD1_MOUSE]	4		4	194	21.5261	5.80811
P51180	Lens fiber major intrinsic protein OS=Mus musculus OX=10090 GN=Mip PE=1 SV=2 - [MIP_MOUSE]	3		3	263	28.1748	9.40771
P15532	Nucleoside diphosphate kinase A OS=Mus musculus OX=10090 GN=Nme1 PE=1 SV=1 - [NDKA_MOUSE]	5		5	152	17.1969	7.37158
Q9QYG0	Protein NDRG2 OS=Mus musculus OX=10090 GN=Ndrg2 PE=1 SV=1 - [NDRG2_MOUSE]	7		7	371	40.7632	5.40186
O55126	Protein NipSnap homolog 2 OS=Mus musculus OX=10090 GN=Nipsnap2 PE=1 SV=1 - [NIPS2_MOUSE]	2		2	281	32.9119	9.26123
P28656	Nucleosome assembly protein 1-like 1 OS=Mus musculus OX=10090 GN=Nap1l1 PE=1 SV=2 - [NP1L1_MOUSE]	4		4	391	45.3169	4.4624
Q9WVE8	Protein kinase C and casein kinase substrate in neurons protein 2 OS=Mus musculus OX=10090 GN=Pacsin2 PE=1 SV=1 - [PACN2_MOUSE]	2		2	486	55.7982	5.19873
P70296	Phosphatidylethanolamine-binding protein 1 OS=Mus musculus OX=10090 GN=Pebp1 PE=1 SV=3 - [PEBP1_MOUSE]	10		10	187	20.8173	5.40186
P99029	Peroxiredoxin-5, mitochondrial OS=Mus musculus OX=10090 GN=Prdx5 PE=1 SV=2 - [PRDX5_MOUSE]	12		12	210	21.8835	8.85107
P62962	Profilin-1 OS=Mus musculus OX=10090 GN=Pfn1 PE=1 SV=2 - [PROF1_MOUSE]	5		5	140	14.9475	8.27979
P62821	Ras-related protein Rab-1A OS=Mus musculus OX=10090 GN=Rab1A PE=1 SV=3 - [RAB1A_MOUSE]	15		15	205	22.6634	6.21436
P63001	Ras-related C3 botulinum toxin substrate 1 OS=Mus musculus OX=10090 GN=Rac1 PE=1 SV=1 - [RAC1_MOUSE]	6		6	192	21.4362	8.49951
Q9QUI0	Transforming protein RhoA OS=Mus musculus OX=10090 GN=Rhoa PE=1 SV=1 - [RHOA_MOUSE]	4		4	193	21.7681	6.1001
P47962	60S ribosomal protein L5 OS=Mus musculus OX=10090 GN=Rpl5 PE=1 SV=3 - [RL5_MOUSE]	2		2	297	34.3787	9.77393
Q9CX86	Heterogeneous nuclear ribonucleoprotein A0 OS=Mus musculus OX=10090 GN=Hnrnpa0 PE=1 SV=1 - [ROA0_MOUSE]	4		4	305	30.5117	9.30518
O35316	Sodium- and chloride-dependent taurine transporter OS=Mus musculus OX=10090 GN=Slc6a6 PE=1 SV=2 - [SC6A6_MOUSE]	2		2	621	69.8096	7.2251
Q91WD9	Secretagogin OS=Mus musculus OX=10090 GN=Scgn PE=2 SV=1 - [SEGN_MOUSE]	9		9	276	32.1251	5.18604
Q6P069	Sorcin OS=Mus musculus OX=10090 GN=Sri PE=1 SV=1 - [SORCN_MOUSE]	4		4	198	21.6133	5.59229
Q9WUM5	Succinate--CoA ligase [ADP/GDP-forming] subunit alpha, mitochondrial OS=Mus musculus OX=10090 GN=Suclg1 PE=1 SV=4 - [SUCA_MOUSE]	3		3	346	36.132	9.39307
P10711	Transcription elongation factor A protein 1 OS=Mus musculus OX=10090 GN=Tcea1 PE=1 SV=2 - [TCEA1_MOUSE]	3		3	301	33.859	8.38232
Q8K003	Translation machinery-associated protein 7 OS=Mus musculus OX=10090 GN=Tma7 PE=3 SV=1 - [TMA7_MOUSE]	3		3	64	7.06193	9.99365
P58771	Tropomyosin alpha-1 chain OS=Mus musculus OX=10090 GN=Tpm1 PE=1 SV=1 - [TPM1_MOUSE]	5		5	284	32.6607	4.7417
Q7TQD2	Tubulin polymerization-promoting protein OS=Mus musculus OX=10090 GN=Tppp PE=1 SV=1 - [TPPP_MOUSE]	4		4	218	23.5601	9.42236
Q62348	Translin OS=Mus musculus OX=10090 GN=Tsn PE=1 SV=1 - [TSN_MOUSE]	3		3	228	26.1848	6.44287
P63082	V-type proton ATPase 16 kDa proteolipid subunit OS=Mus musculus OX=10090 GN=Atp6v0c PE=1 SV=1 - [VATL_MOUSE]	3		3	155	15.7975	9.12939
Q3TXX4	Vesicular glutamate transporter 1 OS=Mus musculus OX=10090 GN=Slc17a7 PE=1 SV=2 - [VGLU1_MOUSE]	5		5	560	61.5972	7.34229
Q9Z1G4	V-type proton ATPase 116 kDa subunit a isoform 1 OS=Mus musculus OX=10090 GN=Atp6v0a1 PE=1 SV=3 - [VPP1_MOUSE]	3		3	839	96.4042	6.75635
Q99KI0	Aconitate hydratase, mitochondrial OS=Mus musculus OX=10090 GN=Aco2 PE=1 SV=1 - [ACON_MOUSE]	46	2	44	780	85.41	7.92822
P14231	Sodium/potassium-transporting ATPase subunit beta-2 OS=Mus musculus OX=10090 GN=Atp1b2 PE=1 SV=2 - [AT1B2_MOUSE]	16	2	14	290	33.3225	8.30908
Q9JKC6	Cell cycle exit and neuronal differentiation protein 1 OS=Mus musculus OX=10090 GN=Cend1 PE=1 SV=1 - [CEND_MOUSE]	8	2	6	149	14.9778	8.96826
Q9QYJ0	DnaJ homolog subfamily A member 2 OS=Mus musculus OX=10090 GN=Dnaja2 PE=1 SV=1 - [DNJA2_MOUSE]	8	2	6	412	45.7166	6.48096
P02088	Hemoglobin subunit beta-1 OS=Mus musculus OX=10090 GN=Hbb-b1 PE=1 SV=2 - [HBB1_MOUSE]	25	2	23	147	15.8301	7.6499
P01747	Ig heavy chain V region 36-65 OS=Mus musculus OX=10090 PE=1 SV=1 - [HVM03_MOUSE]	2	2		120	13.2984	9.14404
Q9Z1X4	Interleukin enhancer-binding factor 3 OS=Mus musculus OX=10090 GN=Ilf3 PE=1 SV=2 - [ILF3_MOUSE]	2	2		898	95.9614	8.76318
Q9D819	Inorganic pyrophosphatase OS=Mus musculus OX=10090 GN=Ppa1 PE=1 SV=1 - [IPYR_MOUSE]	17	2	15	289	32.6462	5.60498
Q8C854	Myelin expression factor 2 OS=Mus musculus OX=10090 GN=Myef2 PE=1 SV=1 - [MYEF2_MOUSE]	4	2	2	591	63.2543	8.86572
P29341	Polyadenylate-binding protein 1 OS=Mus musculus OX=10090 GN=Pabpc1 PE=1 SV=2 - [PABP1_MOUSE]	5	2	3	636	70.6259	9.49561
Q99LX0	Protein/nucleic acid deglycase DJ-1 OS=Mus musculus OX=10090 GN=Park7 PE=1 SV=1 - [PARK7_MOUSE]	24	2	22	189	20.0084	6.771
Q61171	Peroxiredoxin-2 OS=Mus musculus OX=10090 GN=Prdx2 PE=1 SV=3 - [PRDX2_MOUSE]	21	2	19	198	21.7651	5.41455
Q9CZ13	Cytochrome b-c1 complex subunit 1, mitochondrial OS=Mus musculus OX=10090 GN=Uqcrc1 PE=1 SV=2 - [QCR1_MOUSE]	17	2	15	480	52.8185	6.21436
P80318	T-complex protein 1 subunit gamma OS=Mus musculus OX=10090 GN=Cct3 PE=1 SV=1 - [TCPG_MOUSE]	13	2	11	545	60.5914	6.69775
Q8BVE3	V-type proton ATPase subunit H OS=Mus musculus OX=10090 GN=Atp6v1h PE=1 SV=1 - [VATH_MOUSE]	13	2	11	483	55.8191	6.60986
P61205	ADP-ribosylation factor 3 OS=Mus musculus OX=10090 GN=Arf3 PE=2 SV=2 - [ARF3_MOUSE]	15	3	12	181	20.5877	7.43018
P16460	Argininosuccinate synthase OS=Mus musculus OX=10090 GN=Ass1 PE=1 SV=1 - [ASSY_MOUSE]	11	3	8	412	46.555	8.22119
Q02105	Complement C1q subcomponent subunit C OS=Mus musculus OX=10090 GN=C1qc PE=1 SV=2 - [C1QC_MOUSE]	3	3		246	25.9749	8.54346
P63158	High mobility group protein B1 OS=Mus musculus OX=10090 GN=Hmgb1 PE=1 SV=2 - [HMGB1_MOUSE]	29	3	26	215	24.8782	5.74463
Q9CXY6	Interleukin enhancer-binding factor 2 OS=Mus musculus OX=10090 GN=Ilf2 PE=1 SV=1 - [ILF2_MOUSE]	3	3		390	43.0352	5.26221
Q9ERG0	LIM domain and actin-binding protein 1 OS=Mus musculus OX=10090 GN=Lima1 PE=1 SV=3 - [LIMA1_MOUSE]	9	3	6	753	84.0081	6.59521
P53986	Monocarboxylate transporter 1 OS=Mus musculus OX=10090 GN=Slc16a1 PE=1 SV=1 - [MOT1_MOUSE]	9	3	6	493	53.2324	7.47412
Q99K48	Non-POU domain-containing octamer-binding protein OS=Mus musculus OX=10090 GN=Nono PE=1 SV=3 - [NONO_MOUSE]	28	3	25	473	54.5064	8.95361
Q91ZQ1	Cone cGMP-specific 3',5'-cyclic phosphodiesterase subunit alpha' OS=Mus musculus OX=10090 GN=Pde6c PE=2 SV=1 - [PDE6C_MOUSE]	10	3		861	98.722	5.49072
Q02257	Junction plakoglobin OS=Mus musculus OX=10090 GN=Jup PE=1 SV=3 - [PLAK_MOUSE]	3	3		745	81.7488	6.13818
P35700	Peroxiredoxin-1 OS=Mus musculus OX=10090 GN=Prdx1 PE=1 SV=1 - [PRDX1_MOUSE]	23	3	20	199	22.1624	8.11865
Q8BYK4	Retinol dehydrogenase 12 OS=Mus musculus OX=10090 GN=Rdh12 PE=2 SV=1 - [RDH12_MOUSE]	13	3	10	316	35.2697	9.61279
P32958	Rod outer segment membrane protein 1 OS=Mus musculus OX=10090 GN=Rom1 PE=2 SV=1 - [ROM1_MOUSE]	13	3	10	351	37.2415	5.5542
P50247	Adenosylhomocysteinase OS=Mus musculus OX=10090 GN=Ahcy PE=1 SV=3 - [SAHH_MOUSE]	15	3	12	432	47.6573	6.53662
P09671	Superoxide dismutase [Mn], mitochondrial OS=Mus musculus OX=10090 GN=Sod2 PE=1 SV=3 - [SODM_MOUSE]	12	3	9	222	24.5875	8.6167
Q8BGQ1	Spermatogenesis-defective protein 39 homolog OS=Mus musculus OX=10090 GN=Vipas39 PE=1 SV=1 - [SPE39_MOUSE]	3	3		491	56.5901	7.1665
P80316	T-complex protein 1 subunit epsilon OS=Mus musculus OX=10090 GN=Cct5 PE=1 SV=1 - [TCPE_MOUSE]	11	3	8	541	59.5859	6.02393
Q01853	Transitional endoplasmic reticulum ATPase OS=Mus musculus OX=10090 GN=Vcp PE=1 SV=4 - [TERA_MOUSE]	33	3	30	806	89.2657	5.26221
Q5SRX1	TOM1-like protein 2 OS=Mus musculus OX=10090 GN=Tom1l2 PE=1 SV=1 - [TM1L2_MOUSE]	8	3	5	507	55.6279	4.81787
P50516	V-type proton ATPase catalytic subunit A OS=Mus musculus OX=10090 GN=Atp6v1a PE=1 SV=2 - [VATA_MOUSE]	34	3	31	617	68.2826	5.57959
Q60932	Voltage-dependent anion-selective channel protein 1 OS=Mus musculus OX=10090 GN=Vdac1 PE=1 SV=3 - [VDAC1_MOUSE]	30	3	27	296	32.3314	8.42627
P59016	Vacuolar protein sorting-associated protein 33B OS=Mus musculus OX=10090 GN=Vps33b PE=1 SV=1 - [VP33B_MOUSE]	3	3		617	70.4815	6.85889
P47757	F-actin-capping protein subunit beta OS=Mus musculus OX=10090 GN=Capzb PE=1 SV=3 - [CAPZB_MOUSE]	14	4	10	277	31.3258	5.74463
P01029	Complement C4-B OS=Mus musculus OX=10090 GN=C4b PE=1 SV=3 - [CO4B_MOUSE]	4	4		1738	192.794	7.53271
O70318	Band 4.1-like protein 2 OS=Mus musculus OX=10090 GN=Epb41l2 PE=1 SV=2 - [E41L2_MOUSE]	56	4	52	988	109.873	5.42725
P70372	ELAV-like protein 1 OS=Mus musculus OX=10090 GN=Elavl1 PE=1 SV=2 - [ELAV1_MOUSE]	4	4		326	36.1461	9.0415
P10853	Histone H2B type 1-F/J/L OS=Mus musculus OX=10090 GN=Hist1h2bf PE=1 SV=2 - [H2B1F_MOUSE]	13	4	9	126	13.9276	10.3159
P17710	Hexokinase-1 OS=Mus musculus OX=10090 GN=Hk1 PE=1 SV=3 - [HXK1_MOUSE]	43	4	39	974	108.234	6.80029
Q6PHZ2	Calcium/calmodulin-dependent protein kinase type II subunit delta OS=Mus musculus OX=10090 GN=Camk2d PE=1 SV=1 - [KCC2D_MOUSE]	20	4	16	499	56.3336	7.25439
Q9JMH9	Unconventional myosin-XVIIIa OS=Mus musculus OX=10090 GN=Myo18a PE=1 SV=2 - [MY18A_MOUSE]	24	4	20	2050	232.611	6.27783
P27664	Rod cGMP-specific 3',5'-cyclic phosphodiesterase subunit alpha OS=Mus musculus OX=10090 GN=Pde6a PE=2 SV=3 - [PDE6A_MOUSE]	40	4	36	859	99.4657	5.5542
P23440	Rod cGMP-specific 3',5'-cyclic phosphodiesterase subunit beta OS=Mus musculus OX=10090 GN=Pde6b PE=2 SV=3 - [PDE6B_MOUSE]	36	4	32	856	98.4712	5.31299
Q9DB77	Cytochrome b-c1 complex subunit 2, mitochondrial OS=Mus musculus OX=10090 GN=Uqcrc2 PE=1 SV=1 - [QCR2_MOUSE]	33	4	29	453	48.205	9.24658
Q91VM5	RNA binding motif protein, X-linked-like-1 OS=Mus musculus OX=10090 GN=Rbmxl1 PE=2 SV=1 - [RMXL1_MOUSE]	4	4		388	42.1362	9.99365
P14206	40S ribosomal protein SA OS=Mus musculus OX=10090 GN=Rpsa PE=1 SV=4 - [RSSA_MOUSE]	14	4	10	295	32.8174	4.86865
Q8VIJ6	Splicing factor, proline- and glutamine-rich OS=Mus musculus OX=10090 GN=Sfpq PE=1 SV=1 - [SFPQ_MOUSE]	34	4	30	699	75.3943	9.43701
Q9JIS5	Synaptic vesicle glycoprotein 2A OS=Mus musculus OX=10090 GN=Sv2a PE=1 SV=1 - [SV2A_MOUSE]	16	4	12	742	82.5939	5.56689
Q62277	Synaptophysin OS=Mus musculus OX=10090 GN=Syp PE=1 SV=2 - [SYPH_MOUSE]	11	4	7	314	34.0025	4.94482
Q93092	Transaldolase OS=Mus musculus OX=10090 GN=Taldo1 PE=1 SV=2 - [TALDO_MOUSE]	36	4	32	337	37.3634	7.03467
P07477	SWISS-PROT:P07477 Tax_Id=9606 Gene_Symbol=PRSS1 Trypsin-1 precursor	4	4		247	26.5411	6.50732
P63044	Vesicle-associated membrane protein 2 OS=Mus musculus OX=10090 GN=Vamp2 PE=1 SV=2 - [VAMP2_MOUSE]	14	4	10	116	12.6827	8.1333
P62960	Nuclease-sensitive element-binding protein 1 OS=Mus musculus OX=10090 GN=Ybx1 PE=1 SV=3 - [YBOX1_MOUSE]	4	4		322	35.7086	9.87646
P01837	Immunoglobulin kappa constant OS=Mus musculus OX=10090 GN=Igkc PE=1 SV=2 - [IGKC_MOUSE]	9	4	5	107	11.9267	5.89697
P39053	Dynamin-1 OS=Mus musculus OX=10090 GN=Dnm1 PE=1 SV=2 - [DYN1_MOUSE]	38	5	33	867	97.7413	7.73779
P10649	Glutathione S-transferase Mu 1 OS=Mus musculus OX=10090 GN=Gstm1 PE=1 SV=2 - [GSTM1_MOUSE]	24	5	19	218	25.9531	7.94287
Q7TMK9	Heterogeneous nuclear ribonucleoprotein Q OS=Mus musculus OX=10090 GN=Syncrip PE=1 SV=2 - [HNRPQ_MOUSE]	8	5	3	623	69.5896	8.5874
P01867	Ig gamma-2B chain C region OS=Mus musculus OX=10090 GN=Igh-3 PE=1 SV=3 - [IGG2B_MOUSE]	11	5	6	404	44.2312	6.52197
P26645	Myristoylated alanine-rich C-kinase substrate OS=Mus musculus OX=10090 GN=Marcks PE=1 SV=2 - [MARCS_MOUSE]	8	5	3	309	29.6438	4.33545
Q9WUA3	ATP-dependent 6-phosphofructokinase, platelet type OS=Mus musculus OX=10090 GN=Pfkp PE=1 SV=1 - [PFKAP_MOUSE]	40	5	35	784	85.4003	7.10791
P46096	Synaptotagmin-1 OS=Mus musculus OX=10090 GN=Syt1 PE=1 SV=1 - [SYT1_MOUSE]	34	5	29	421	47.3878	8.52881
P05063	Fructose-bisphosphate aldolase C OS=Mus musculus OX=10090 GN=Aldoc PE=1 SV=4 - [ALDOC_MOUSE]	42	6	36	363	39.3702	7.12256
P56564	Excitatory amino acid transporter 1 OS=Mus musculus OX=10090 GN=Slc1a3 PE=1 SV=2 - [EAA1_MOUSE]	21	6	15	543	59.5837	8.39697
P17809	Solute carrier family 2, facilitated glucose transporter member 1 OS=Mus musculus OX=10090 GN=Slc2a1 PE=1 SV=4 - [GTR1_MOUSE]	19	6	13	492	53.9495	8.86572
Q8CGP6	Histone H2A type 1-H OS=Mus musculus OX=10090 GN=Hist1h2ah PE=1 SV=3 - [H2A1H_MOUSE]	23	6	17	128	13.9418	11.0337
Q3THE2	Myosin regulatory light chain 12B OS=Mus musculus OX=10090 GN=Myl12b PE=1 SV=2 - [ML12B_MOUSE]	17	6	11	172	19.7665	4.84326
Q60605	Myosin light polypeptide 6 OS=Mus musculus OX=10090 GN=Myl6 PE=1 SV=3 - [MYL6_MOUSE]	13	6	7	151	16.9191	4.65283
P13595	Neural cell adhesion molecule 1 OS=Mus musculus OX=10090 GN=Ncam1 PE=1 SV=3 - [NCAM1_MOUSE]	36	6	30	1115	119.353	4.83057
P63011	Ras-related protein Rab-3A OS=Mus musculus OX=10090 GN=Rab3a PE=1 SV=1 - [RAB3A_MOUSE]	26	6	20	220	24.9541	5.03369
Q9Z275	Retinaldehyde-binding protein 1 OS=Mus musculus OX=10090 GN=Rlbp1 PE=1 SV=3 - [RLBP1_MOUSE]	28	6	22	317	36.3854	5.05908
Q6PDM2	Serine/arginine-rich splicing factor 1 OS=Mus musculus OX=10090 GN=Srsf1 PE=1 SV=3 - [SRSF1_MOUSE]	8	6	2	248	27.7278	10.3599
P62259	14-3-3 protein epsilon OS=Mus musculus OX=10090 GN=Ywhae PE=1 SV=1 - [1433E_MOUSE]	46	7	39	255	29.1554	4.7417
Q9DB20	ATP synthase subunit O, mitochondrial OS=Mus musculus OX=10090 GN=Atp5po PE=1 SV=1 - [ATPO_MOUSE]	21	7	14	213	23.3487	9.99365
Q9JJU9	Beta-crystallin B3 OS=Mus musculus OX=10090 GN=Crybb3 PE=2 SV=3 - [CRBB3_MOUSE]	36	7	29	211	24.276	7.2251
P04342	Gamma-crystallin D OS=Mus musculus OX=10090 GN=Crygd PE=2 SV=3 - [CRGD_MOUSE]	39	7	32	174	21.1038	7.37158
Q62188	Dihydropyrimidinase-related protein 3 OS=Mus musculus OX=10090 GN=Dpysl3 PE=1 SV=1 - [DPYL3_MOUSE]	43	7	36	570	61.8971	6.49365
P01942	Hemoglobin subunit alpha OS=Mus musculus OX=10090 GN=Hba PE=1 SV=2 - [HBA_MOUSE]	23	7	16	142	15.0758	8.22119
Q9D6R2	Isocitrate dehydrogenase [NAD] subunit alpha, mitochondrial OS=Mus musculus OX=10090 GN=Idh3a PE=1 SV=1 - [IDH3A_MOUSE]	29	7	22	366	39.6131	6.72705
P01868	Ig gamma-1 chain C region secreted form OS=Mus musculus OX=10090 GN=Ighg1 PE=1 SV=1 - [IGHG1_MOUSE]	11	7	4	324	35.6817	7.40088
O35295	Transcriptional activator protein Pur-beta OS=Mus musculus OX=10090 GN=Purb PE=1 SV=3 - [PURB_MOUSE]	15	7	8	324	33.8808	5.42725
Q9WVL4	Rhodopsin kinase OS=Mus musculus OX=10090 GN=Grk1 PE=1 SV=1 - [RK_MOUSE]	31	7	24	564	63.7962	5.5415
P84104	Serine/arginine-rich splicing factor 3 OS=Mus musculus OX=10090 GN=Srsf3 PE=1 SV=1 - [SRSF3_MOUSE]	7	7		164	19.3179	11.6489
O08599	Syntaxin-binding protein 1 OS=Mus musculus OX=10090 GN=Stxbp1 PE=1 SV=2 - [STXB1_MOUSE]	58	7	51	594	67.5259	6.96143
Q9JKK7	Tropomodulin-2 OS=Mus musculus OX=10090 GN=Tmod2 PE=1 SV=2 - [TMOD2_MOUSE]	14	7	7	351	39.4866	5.35107
P02668	SWISS-PROT:P02668 Kappa-casein [Contains: Casoxin C; Casoxin 6; Casoxin A; Casoxin B; Casoplatelin] - Bos taurus (Bovine).	10	7	3	169	18.9626	6.30322
P68254	14-3-3 protein theta OS=Mus musculus OX=10090 GN=Ywhaq PE=1 SV=1 - [1433T_MOUSE]	35	8	27	245	27.7608	4.77979
P63101	14-3-3 protein zeta/delta OS=Mus musculus OX=10090 GN=Ywhaz PE=1 SV=1 - [1433Z_MOUSE]	45	8	37	245	27.7537	4.79248
Q9JJV0	Beta-crystallin A4 OS=Mus musculus OX=10090 GN=Cryba4 PE=2 SV=3 - [CRBA4_MOUSE]	32	8	24	196	22.4547	6.3667
Q62167	ATP-dependent RNA helicase DDX3X OS=Mus musculus OX=10090 GN=Ddx3x PE=1 SV=3 - [DDX3X_MOUSE]	21	8	13	662	73.056	7.18115
Q8K310	Matrin-3 OS=Mus musculus OX=10090 GN=Matr3 PE=1 SV=1 - [MATR3_MOUSE]	11	8	3	846	94.5718	6.25244
Q9QW08	Phosducin OS=Mus musculus OX=10090 GN=Pdc PE=2 SV=1 - [PHOS_MOUSE]	29	8	21	244	27.9985	4.65283
P42669	Transcriptional activator protein Pur-alpha OS=Mus musculus OX=10090 GN=Pura PE=1 SV=1 - [PURA_MOUSE]	14	8	6	321	34.8624	6.44287
P62827	GTP-binding nuclear protein Ran OS=Mus musculus OX=10090 GN=Ran PE=1 SV=3 - [RAN_MOUSE]	22	8	14	216	24.4076	7.48877
P05202	Aspartate aminotransferase, mitochondrial OS=Mus musculus OX=10090 GN=Got2 PE=1 SV=1 - [AATM_MOUSE]	45	9	36	430	47.3812	8.99756
P04344	Gamma-crystallin B OS=Mus musculus OX=10090 GN=Crygb PE=2 SV=4 - [CRGB_MOUSE]	36	9	27	175	21.0717	7.23975
Q9D0E1	Heterogeneous nuclear ribonucleoprotein M OS=Mus musculus OX=10090 GN=Hnrnpm PE=1 SV=3 - [HNRPM_MOUSE]	22	9	13	729	77.5974	8.63135
P14152	Malate dehydrogenase, cytoplasmic OS=Mus musculus OX=10090 GN=Mdh1 PE=1 SV=3 - [MDHC_MOUSE]	45	9	36	334	36.4881	6.58057
Q8VEM8	Phosphate carrier protein, mitochondrial OS=Mus musculus OX=10090 GN=Slc25a3 PE=1 SV=1 - [MPCP_MOUSE]	41	9	32	357	39.6065	9.26123
Q9CQV8	14-3-3 protein beta/alpha OS=Mus musculus OX=10090 GN=Ywhab PE=1 SV=3 - [1433B_MOUSE]	39	10	29	246	28.0689	4.83057
P61982	14-3-3 protein gamma OS=Mus musculus OX=10090 GN=Ywhag PE=1 SV=2 - [1433G_MOUSE]	40	10	30	247	28.2849	4.89404
Q91VR2	ATP synthase subunit gamma, mitochondrial OS=Mus musculus OX=10090 GN=Atp5f1c PE=1 SV=1 - [ATPG_MOUSE]	23	10	13	298	32.8651	9.01221
Q61597	Gamma-crystallin C OS=Mus musculus OX=10090 GN=Crygc PE=1 SV=3 - [CRGC_MOUSE]	39	10	29	174	20.9028	7.60596
P01864	Ig gamma-2A chain C region secreted form OS=Mus musculus OX=10090 PE=1 SV=1 - [GCAB_MOUSE]	15	10	5	335	36.5726	8.22119
P08249	Malate dehydrogenase, mitochondrial OS=Mus musculus OX=10090 GN=Mdh2 PE=1 SV=3 - [MDHM_MOUSE]	50	10	40	338	35.5888	8.67529
P63038	60 kDa heat shock protein, mitochondrial OS=Mus musculus OX=10090 GN=Hspd1 PE=1 SV=1 - [CH60_MOUSE]	40	11	29	573	60.9174	6.17627
P62806	Histone H4 OS=Mus musculus OX=10090 GN=Hist1h4a PE=1 SV=2 - [H4_MOUSE]	25	11	14	103	11.3604	11.356
P16125	L-lactate dehydrogenase B chain OS=Mus musculus OX=10090 GN=Ldhb PE=1 SV=2 - [LDHB_MOUSE]	51	11	40	334	36.549	6.04932
P12382	ATP-dependent 6-phosphofructokinase, liver type OS=Mus musculus OX=10090 GN=Pfkl PE=1 SV=4 - [PFKAL_MOUSE]	43	11	32	780	85.3054	7.1665
Q9EPU0	Regulator of nonsense transcripts 1 OS=Mus musculus OX=10090 GN=Upf1 PE=1 SV=2 - [RENT1_MOUSE]	11	11		1124	123.889	6.60986
P49194	Retinol-binding protein 3 OS=Mus musculus OX=10090 GN=Rbp3 PE=2 SV=3 - [RET3_MOUSE]	117	11	106	1234	134.367	5.10986
P0CG49	Polyubiquitin-B OS=Mus musculus OX=10090 GN=Ubb PE=2 SV=1 - [UBB_MOUSE]	29	11	18	305	34.3475	7.53271
P02663	SWISS-PROT:P02663 Alpha-S2-casein [Contains: Casocidin-1 - Bos taurus (Bovine).	23	11	12	207	24.3334	8.26514
P05201	Aspartate aminotransferase, cytoplasmic OS=Mus musculus OX=10090 GN=Got1 PE=1 SV=3 - [AATC_MOUSE]	62	12	50	413	46.2185	7.13721
P48962	ADP/ATP translocase 1 OS=Mus musculus OX=10090 GN=Slc25a4 PE=1 SV=4 - [ADT1_MOUSE]	46	12	34	298	32.8831	9.71533
P51881	ADP/ATP translocase 2 OS=Mus musculus OX=10090 GN=Slc25a5 PE=1 SV=3 - [ADT2_MOUSE]	42	12	30	298	32.9102	9.72998
P00920	Carbonic anhydrase 2 OS=Mus musculus OX=10090 GN=Ca2 PE=1 SV=4 - [CAH2_MOUSE]	59	12	47	260	29.0145	7.00537
Q501J6	Probable ATP-dependent RNA helicase DDX17 OS=Mus musculus OX=10090 GN=Ddx17 PE=1 SV=1 - [DDX17_MOUSE]	28	12	16	650	72.354	8.5874
P06745	Glucose-6-phosphate isomerase OS=Mus musculus OX=10090 GN=Gpi PE=1 SV=4 - [G6PI_MOUSE]	79	12	67	558	62.7272	8.1333
Q9Z2X1	Heterogeneous nuclear ribonucleoprotein F OS=Mus musculus OX=10090 GN=Hnrnpf PE=1 SV=3 - [HNRPF_MOUSE]	26	12	14	415	45.7009	5.49072
P49312	Heterogeneous nuclear ribonucleoprotein A1 OS=Mus musculus OX=10090 GN=Hnrnpa1 PE=1 SV=2 - [ROA1_MOUSE]	38	12	26	320	34.1753	9.23193
P02662	SWISS-PROT:P02662 Alpha-S1-casein - Bos taurus (Bovine).	22	12	10	199	22.9605	4.94482
Q8BH44	Coronin-2B OS=Mus musculus OX=10090 GN=Coro2b PE=1 SV=2 - [COR2B_MOUSE]	29	13	16	480	54.9012	8.26514
Q9WVJ5	Beta-crystallin B1 OS=Mus musculus OX=10090 GN=Crybb1 PE=1 SV=3 - [CRBB1_MOUSE]	59	13	46	250	27.9847	7.29834
P18872	Guanine nucleotide-binding protein G(o) subunit alpha OS=Mus musculus OX=10090 GN=Gnao1 PE=1 SV=3 - [GNAO_MOUSE]	46	13	33	354	40.0589	5.52881
P52912	Nucleolysin TIA-1 OS=Mus musculus OX=10090 GN=Tia1 PE=1 SV=1 - [TIA1_MOUSE]	24	13	11	386	42.7726	7.73779
Q9Z130	Heterogeneous nuclear ribonucleoprotein D-like OS=Mus musculus OX=10090 GN=Hnrnpdl PE=1 SV=1 - [HNRDL_MOUSE]	23	14	9	301	33.5381	7.31299
Q8R081	Heterogeneous nuclear ribonucleoprotein L OS=Mus musculus OX=10090 GN=Hnrnpl PE=1 SV=2 - [HNRPL_MOUSE]	28	15	13	586	63.9233	8.104
Q6IFZ6	Keratin, type II cytoskeletal 1b OS=Mus musculus OX=10090 GN=Krt77 PE=1 SV=1 - [K2C1B_MOUSE]	25	15		572	61.3216	8.01611
P46460	Vesicle-fusing ATPase OS=Mus musculus OX=10090 GN=Nsf PE=1 SV=2 - [NSF_MOUSE]	78	15	63	744	82.561	6.94678
P15409	Rhodopsin OS=Mus musculus OX=10090 GN=Rho PE=1 SV=2 - [OPSD_MOUSE]	46	15	31	348	39.0436	6.65381
O08709	Peroxiredoxin-6 OS=Mus musculus OX=10090 GN=Prdx6 PE=1 SV=3 - [PRDX6_MOUSE]	50	15	35	224	24.855	6.01123
P40142	Transketolase OS=Mus musculus OX=10090 GN=Tkt PE=1 SV=1 - [TKT_MOUSE]	77	15	62	623	67.5876	7.50342
Q9Z1L4	Retinoschisin OS=Mus musculus OX=10090 GN=Rs1 PE=1 SV=1 - [XLRS1_MOUSE]	38	15	23	224	25.5585	5.65576
Q9JJV1	Beta-crystallin A2 OS=Mus musculus OX=10090 GN=Cryba2 PE=2 SV=3 - [CRBA2_MOUSE]	38	16	22	197	22.2226	6.771
Q5D862	SWISS-PROT:Q5D862 Tax_Id=9606 Gene_Symbol=FLG2 Filaggrin-2	24	16	8	2391	247.928	8.30908
P62874	Guanine nucleotide-binding protein G(I)/G(S)/G(T) subunit beta-1 OS=Mus musculus OX=10090 GN=Gnb1 PE=1 SV=3 - [GBB1_MOUSE]	58	16	42	340	37.353	5.99854
Q62261	Spectrin beta chain, non-erythrocytic 1 OS=Mus musculus OX=10090 GN=Sptbn1 PE=1 SV=2 - [SPTB2_MOUSE]	75	16	59	2363	274.052	5.57959
P70318	Nucleolysin TIAR OS=Mus musculus OX=10090 GN=Tial1 PE=1 SV=1 - [TIAR_MOUSE]	26	16	10	392	43.3611	7.98682
P05064	Fructose-bisphosphate aldolase A OS=Mus musculus OX=10090 GN=Aldoa PE=1 SV=2 - [ALDOA_MOUSE]	83	17	66	364	39.3313	8.08936
P10126	Elongation factor 1-alpha 1 OS=Mus musculus OX=10090 GN=Eef1a1 PE=1 SV=3 - [EF1A1_MOUSE]	53	17	36	462	50.0821	9.01221
Q6A0A9	Constitutive coactivator of PPAR-gamma-like protein 1 OS=Mus musculus OX=10090 GN=FAM120A PE=1 SV=2 - [F120A_MOUSE]	17	17		1112	121.569	8.92432
Q8VEK3	Heterogeneous nuclear ribonucleoprotein U OS=Mus musculus OX=10090 GN=Hnrnpu PE=1 SV=1 - [HNRPU_MOUSE]	34	17	17	800	87.8627	6.23975
O35486	Gamma-crystallin S OS=Mus musculus OX=10090 GN=Crygs PE=1 SV=3 - [CRYGS_MOUSE]	50	18	32	178	20.8369	7.28369
P02525	Beta-crystallin A1 OS=Mus musculus OX=10090 GN=Cryba1 PE=2 SV=2 - [CRBA1_MOUSE]	62	19	43	198	23.386	6.40479
Q61545	RNA-binding protein EWS OS=Mus musculus OX=10090 GN=Ewsr1 PE=1 SV=2 - [EWS_MOUSE]	38	19	19	655	68.4198	9.33447
P11499	Heat shock protein HSP 90-beta OS=Mus musculus OX=10090 GN=Hsp90ab1 PE=1 SV=3 - [HS90B_MOUSE]	80	19	61	724	83.2291	5.03369
P09411	Phosphoglycerate kinase 1 OS=Mus musculus OX=10090 GN=Pgk1 PE=1 SV=4 - [PGK1_MOUSE]	107	19	88	417	44.522	7.89893
P17751	Triosephosphate isomerase OS=Mus musculus OX=10090 GN=Tpi1 PE=1 SV=4 - [TPIS_MOUSE]	71	19	52	299	32.1713	5.74463
P70333	Heterogeneous nuclear ribonucleoprotein H2 OS=Mus musculus OX=10090 GN=Hnrnph2 PE=1 SV=1 - [HNRH2_MOUSE]	44	20	24	449	49.2483	6.30322
Q8VDN2	Sodium/potassium-transporting ATPase subunit alpha-1 OS=Mus musculus OX=10090 GN=Atp1a1 PE=1 SV=1 - [AT1A1_MOUSE]	90	21	69	1023	112.91	5.45264
Q9DBJ1	Phosphoglycerate mutase 1 OS=Mus musculus OX=10090 GN=Pgam1 PE=1 SV=3 - [PGAM1_MOUSE]	88	21	67	254	28.8139	7.18115
P16546	Spectrin alpha chain, non-erythrocytic 1 OS=Mus musculus OX=10090 GN=Sptan1 PE=1 SV=4 - [SPTN1_MOUSE]	96	21	75	2472	284.422	5.32568
P20152	Vimentin OS=Mus musculus OX=10090 GN=Vim PE=1 SV=3 - [VIME_MOUSE]	67	21	46	466	53.6551	5.12256
P02754	SWISS-PROT:P02754 Beta-lactoglobulin - Bos taurus (Bovine).	39	22	17	162	18.2694	4.91943
Q8BG05	Heterogeneous nuclear ribonucleoprotein A3 OS=Mus musculus OX=10090 GN=Hnrnpa3 PE=1 SV=1 - [ROA3_MOUSE]	50	23	27	379	39.6276	9.01221
O08553	Dihydropyrimidinase-related protein 2 OS=Mus musculus OX=10090 GN=Dpysl2 PE=1 SV=2 - [DPYL2_MOUSE]	99	24	75	572	62.2386	6.37939
P17183	Gamma-enolase OS=Mus musculus OX=10090 GN=Eno2 PE=1 SV=2 - [ENOG_MOUSE]	103	24	79	434	47.267	5.10986
Q04447	Creatine kinase B-type OS=Mus musculus OX=10090 GN=Ckb PE=1 SV=1 - [KCRB_MOUSE]	91	25	66	381	42.6863	5.66846
P07724	Serum albumin OS=Mus musculus OX=10090 GN=Alb PE=1 SV=3 - [ALBU_MOUSE]	108	26	82	608	68.6477	6.07471
P24622	Alpha-crystallin A chain OS=Mus musculus OX=10090 GN=Cryaa PE=2 SV=1 - [CRYAA_MOUSE]	96	26	70	196	22.4752	6.85889
Q86YZ3	SWISS-PROT:Q86YZ3 Tax_Id=9606 Gene_Symbol=HRNR Hornerin	39	26	13	2850	282.228	10.0376
P08779	SWISS-PROT:P08779 Tax_Id=9606 Gene_Symbol=KRT16 Keratin, type I cytoskeletal 16	51	26		473	51.2362	5.04639
O08638	Myosin-11 OS=Mus musculus OX=10090 GN=Myh11 PE=1 SV=1 - [MYH11_MOUSE]	69	26	43	1972	226.888	5.45264
P15105	Glutamine synthetase OS=Mus musculus OX=10090 GN=Glul PE=1 SV=6 - [GLNA_MOUSE]	82	27	55	373	42.0923	7.07861
Q60668	Heterogeneous nuclear ribonucleoprotein D0 OS=Mus musculus OX=10090 GN=Hnrnpd PE=1 SV=2 - [HNRPD_MOUSE]	54	27	27	355	38.3303	7.81104
P07901	Heat shock protein HSP 90-alpha OS=Mus musculus OX=10090 GN=Hsp90aa1 PE=1 SV=4 - [HS90A_MOUSE]	125	27	98	733	84.7348	5.0083
O35737	Heterogeneous nuclear ribonucleoprotein H OS=Mus musculus OX=10090 GN=Hnrnph1 PE=1 SV=3 - [HNRH1_MOUSE]	57	28	29	449	49.1684	6.30322
Q8VDM6	Heterogeneous nuclear ribonucleoprotein U-like protein 1 OS=Mus musculus OX=10090 GN=Hnrnpul1 PE=1 SV=1 - [HNRL1_MOUSE]	56	28	28	859	95.9425	6.58057
P20612	Guanine nucleotide-binding protein G(t) subunit alpha-1 OS=Mus musculus OX=10090 GN=Gnat1 PE=1 SV=3 - [GNAT1_MOUSE]	92	29	63	350	39.941	5.61768
Q61696	Heat shock 70 kDa protein 1A OS=Mus musculus OX=10090 GN=Hspa1a PE=1 SV=2 - [HS71A_MOUSE]	84	29	55	641	70.036	5.71924
P21550	Beta-enolase OS=Mus musculus OX=10090 GN=Eno3 PE=1 SV=3 - [ENOB_MOUSE]	90	30		434	46.9953	7.18115
Q68FD5	Clathrin heavy chain 1 OS=Mus musculus OX=10090 GN=Cltc PE=1 SV=3 - [CLH1_MOUSE]	132	31	101	1675	191.435	5.69385
P56959	RNA-binding protein FUS OS=Mus musculus OX=10090 GN=Fus PE=1 SV=1 - [FUS_MOUSE]	60	32	28	518	52.6415	9.36377
P61979	Heterogeneous nuclear ribonucleoprotein K OS=Mus musculus OX=10090 GN=Hnrnpk PE=1 SV=1 - [HNRPK_MOUSE]	74	32	42	463	50.9444	5.5415
P02768-1	SWISS-PROT:P02768-1 Tax_Id=9606 Gene_Symbol=ALB Isoform 1 of Serum albumin precursor	61	33	28	609	69.3215	6.27783
P20029	Endoplasmic reticulum chaperone BiP OS=Mus musculus OX=10090 GN=Hspa5 PE=1 SV=3 - [BIP_MOUSE]	95	33	62	655	72.3775	5.16064
P02538	SWISS-PROT:P02538 Tax_Id=9606 Gene_Symbol=KRT6A Keratin, type II cytoskeletal 6A	53	33	20	564	60.0083	8.00146
P02533	SWISS-PROT:P02533 Tax_Id=9606 Gene_Symbol=KRT14 Keratin, type I cytoskeletal 14	67	34	33	472	51.5894	5.16064
P23927	Alpha-crystallin B chain OS=Mus musculus OX=10090 GN=Cryab PE=1 SV=2 - [CRYAB_MOUSE]	101	36	65	175	20.0564	7.32764
O70133	ATP-dependent RNA helicase A OS=Mus musculus OX=10090 GN=Dhx9 PE=1 SV=2 - [DHX9_MOUSE]	50	36	14	1380	149.381	6.82959
P13647	SWISS-PROT:P13647 Tax_Id=9606 Gene_Symbol=KRT5 Keratin, type II cytoskeletal 5	61	37	24	590	62.34	7.73779
O88569	Heterogeneous nuclear ribonucleoproteins A2/B1 OS=Mus musculus OX=10090 GN=Hnrnpa2b1 PE=1 SV=2 - [ROA2_MOUSE]	97	38	59	353	37.3797	8.95361
Q6PIC6	Sodium/potassium-transporting ATPase subunit alpha-3 OS=Mus musculus OX=10090 GN=Atp1a3 PE=1 SV=1 - [AT1A3_MOUSE]	151	40	111	1013	111.62	5.41455
P06151	L-lactate dehydrogenase A chain OS=Mus musculus OX=10090 GN=Ldha PE=1 SV=3 - [LDHA_MOUSE]	127	40	87	332	36.4752	7.73779
Q9ERD7	Tubulin beta-3 chain OS=Mus musculus OX=10090 GN=Tubb3 PE=1 SV=1 - [TBB3_MOUSE]	121	41	80	450	50.3862	4.93213
P62696	Beta-crystallin B2 OS=Mus musculus OX=10090 GN=Crybb2 PE=1 SV=2 - [CRBB2_MOUSE]	127	44	83	205	23.3664	7.00537
Q03265	ATP synthase subunit alpha, mitochondrial OS=Mus musculus OX=10090 GN=Atp5f1a PE=1 SV=1 - [ATPA_MOUSE]	108	48	60	553	59.7156	9.18799
Q64331	Unconventional myosin-VI OS=Mus musculus OX=10090 GN=Myo6 PE=1 SV=1 - [MYO6_MOUSE]	125	48	77	1265	146.317	8.85107
P68373	Tubulin alpha-1C chain OS=Mus musculus OX=10090 GN=Tuba1c PE=1 SV=1 - [TBA1C_MOUSE]	136	48		449	49.8775	5.09717
P52480	Pyruvate kinase PKM OS=Mus musculus OX=10090 GN=Pkm PE=1 SV=4 - [KPYM_MOUSE]	176	51	125	531	57.808	7.47412
P20443	S-arrestin OS=Mus musculus OX=10090 GN=Sag PE=1 SV=1 - [ARRS_MOUSE]	174	57	117	403	44.9022	5.79541
Q9D6F9	Tubulin beta-4A chain OS=Mus musculus OX=10090 GN=Tubb4a PE=1 SV=3 - [TBB4A_MOUSE]	173	62	111	444	49.5539	4.88135
P56480	ATP synthase subunit beta, mitochondrial OS=Mus musculus OX=10090 GN=Atp5f1b PE=1 SV=2 - [ATPB_MOUSE]	157	64	93	529	56.2655	5.33838
P38647	Stress-70 protein, mitochondrial OS=Mus musculus OX=10090 GN=Hspa9 PE=1 SV=3 - [GRP75_MOUSE]	133	64	69	679	73.4156	6.07471
P63017	Heat shock cognate 71 kDa protein OS=Mus musculus OX=10090 GN=Hspa8 PE=1 SV=1 - [HSP7C_MOUSE]	166	66	100	646	70.8272	5.51611
Q6URW6	Myosin-14 OS=Mus musculus OX=10090 GN=Myh14 PE=1 SV=1 - [MYH14_MOUSE]	196	69	127	2000	228.446	5.5542
P16858	Glyceraldehyde-3-phosphate dehydrogenase OS=Mus musculus OX=10090 GN=Gapdh PE=1 SV=2 - [G3P_MOUSE]	191	71	120	333	35.7872	8.25049
P99024	Tubulin beta-5 chain OS=Mus musculus OX=10090 GN=Tubb5 PE=1 SV=1 - [TBB5_MOUSE]	202	71	131	444	49.639	4.89404
Q99104	Unconventional myosin-Va OS=Mus musculus OX=10090 GN=Myo5a PE=1 SV=2 - [MYO5A_MOUSE]	189	72	117	1853	215.402	8.63135
Q7TMM9	Tubulin beta-2A chain OS=Mus musculus OX=10090 GN=Tubb2a PE=1 SV=1 - [TBB2A_MOUSE]	188	73	115	445	49.875	4.89404
P68372	Tubulin beta-4B chain OS=Mus musculus OX=10090 GN=Tubb4b PE=1 SV=1 - [TBB4B_MOUSE]	197	73	124	445	49.799	4.89404
P60710	Actin, cytoplasmic 1 OS=Mus musculus OX=10090 GN=Actb PE=1 SV=1 - [ACTB_MOUSE]	207	83	124	375	41.7097	5.47803
P35908	SWISS-PROT:P35908 Tax_Id=9606 Gene_Symbol=KRT2 Keratin, type II cytoskeletal 2 epidermal	167	91	76	645	65.8254	8.00146
P35527	SWISS-PROT:P35527 Tax_Id=9606 Gene_Symbol=KRT9 Keratin, type I cytoskeletal 9	164	91	73	623	62.0919	5.30029
P17182	Alpha-enolase OS=Mus musculus OX=10090 GN=Eno1 PE=1 SV=3 - [ENOA_MOUSE]	358	102	256	434	47.1112	6.80029
Q8VDD5	Myosin-9 OS=Mus musculus OX=10090 GN=Myh9 PE=1 SV=4 - [MYH9_MOUSE]	287	104	183	1960	226.232	5.65576
P13645	SWISS-PROT:P13645 Tax_Id=9606 Gene_Symbol=KRT10 Keratin, type I cytoskeletal 10	204	105	99	593	59.4749	5.21143
P01870	Ig gamma chain C region OS=Oryctolagus cuniculus OX=9986 PE=1 SV=1 - [IGHG_RABIT]	166	106	60	323	35.3818	8.29443
Q61879	Myosin-10 OS=Mus musculus OX=10090 GN=Myh10 PE=1 SV=2 - [MYH10_MOUSE]	354	131	223	1976	228.855	5.5415
P04264	SWISS-PROT:P04264 Tax_Id=9606 Gene_Symbol=KRT1 Keratin, type II cytoskeletal 1	246	139	107	644	65.978	8.11865
P02769	SWISS-PROT:P02769 (Bos taurus) Bovine serum albumin precursor	355	169	186	607	69.2484	6.17627
P00761 SWISS-PROT:P00761	Trypsin - Sus scrofa (Pig). - [TRYP_PIG]	1434	607	827	231	24.3938	7.18115

## Sheet: Help
Protein Parameters
Feature	Description
Accession	Displays by default the unique identifier assigned to the protein by the FASTA database used to generate the report.
Description	Provides the name of the protein exclusive of the identifier that appears in the Accession column. This description appears in the table by default.
Score	Displays the protein score, which is the sum of the scores of the individual peptides.
	•	For Sequest results, the score is the sum of all peptide Xcorr values above the specified score threshold. The score threshold is calculated as follows:
	0.8 + peptide_charge × peptide_relevance_factor
	where peptide_relevance_factor is an advanced parameter of the SEQUEST or Sequest HT node in the “Protein Scoring Option” category with a default value of 0.4. For each spectrum, only the highest-scoring match is used.
	For each spectrum and sequence, the Proteome Discoverer application uses only the highest scored peptide. When it performs a search using dynamic modifications, one spectrum might have multiple matches because of permutations of the modification site.
Coverage	Displays by default the percentage of the protein sequence covered by identified peptides.
# Proteins	Displays the number of identified proteins in the protein group of a master protein. This number is the same as that displayed in the Protein Group Members view when you choose Search Report > Show Protein Group Members View (see this figure).
# Unique Peptides	Displays the number of peptide sequences unique to a protein group.
# Peptides	Displays the number of distinct peptide sequences in the protein group.
# PSMs	Displays the total number of identified peptide sequences (peptide spectrum matches) for the protein, including those redundantly identified.
# AAs	Shows by default the sequence length of the protein.
MW [kDa]	Displays the calculated molecular weight of the protein. The Proteome Discoverer application calculates the molecular weight without considering PTMs.
	Separating proteins by molecular weight can be one of the steps in two-dimensional gel electrophoresis. You can use the protein’s molecular weight as a rough constraint to estimate whether it is reasonable to identify a particular protein in a certain fraction that was searched.
calc. pI	Displays the theoretically calculated isoelectric point, which is the pH at which a particular molecule carries no net electrical charge.
Peptides page parameters
Feature	Description
Confidence icon	Indicates a confidence level associated with the peptide sequence at the top level: green for high confidence, yellow for medium confidence, and red for low confidence.
Sequence	Displays the sequence of amino acids that compose the peptide.
# PSMs	Displays the total number of identified peptide sequences (PSMs) for the protein, including those redundantly identified.
Protein Group Accessions	Displays the unique identifiers (accessions) of all master proteins from all protein groups that include this peptide sequence.
	The identifiers displayed in the Protein Group Accessions column are the same as those displayed in the Accession column on the Proteins page. They are also the same identifiers displayed when you click + to the left of a peptide on the Peptides page to display proteins.
Protein Descriptions	Describes the proteins associated with the peptide. This description is taken from the FASTA file.
# Proteins	Displays the number of proteins in which this peptide is found.
# Protein Groups	Displays the number of protein groups in which this peptide is found.
Modifications	Displays the static and dynamic modifications identified in the peptide.
Probability	Displays the probability score for the peptide (Sequest searches only).
XCorr (search-dependent)	Scores the number of fragment ions that are common to two different peptides with the same precursor mass and calculates the cross-correlation score for all candidate peptides queried from the database (Sequest searches only).
Δ Cn	Displays the normalized score difference between the currently selected PSM and the highest-scoring PSM for that spectrum. For more information on how the Proteome Discoverer application calculates the Δ Cn value, see Filtering Peptides by the Delta Cn Value.
# Missed Cleavages	Displays the number of cleavage sites in a peptide sequence that a cleavage reagent (enzyme) did not cleave. This number excludes cases where an amino acid such as proline inhibits the cleaving enzyme. For example, if proline resides next to lysine or arginine, trypsin does not cleave the lysine or arginine. The # of Missed Cleavages value is 0 for a complete digest of all peptides.
Charge	Displays the charge state of the peptide.
m/z [Da]	Displays the mass-to-charge ratio of the precursor ion, in daltons.
MH+ [Da]	Displays the protonated monoisotopic mass of the peptides, in daltons.
Δ M [ppm]	Displays the difference between the theoretical mass of the peptide and the experimental mass of the precursor ion.
RT [min]	Displays the retention time when the peptide was observed, in minutes.
Total Ions	Displays the total possible number of ions.
phosphoRS Site Probabilities	Estimates the probability (0–100%) of each phosphorylation site being truly phosphorylated. phosphoRS probabilities above 75% indicate that a site is truly phosphorylated.

## Sheet: Search filters
Search report summary of file(s):
- \\DISCOVERER\Discoverer E\2020\Reg1771\Reg1771_CNGFP_2raw_SPmouse_glygly.msf
- \\DISCOVERER\Discoverer E\2020\Reg1771\Reg1771_output_USP48_2raw_SPmouse_glygly.msf
Created with Discoverer version: 1.4.1.14
================================================================================
Number of filtered/unfiltered result items:
- 560/562 protein group(s)
- 598/15464 merged protein(s)
- 5027/86851 peptide(s)
- 16164/162352 PSM(s)
- 75425/75425 search input(s)
================================================================================
Peptide Grouping Options
- Show peptide groups: True
- Group peptides by: Mass and Sequence
Protein Grouping Options
- Enable protein grouping: True
- Consider leucine and isoleucine as equal: True
- Consider only PSMs with confidence at least: Medium
- Consider only PSMs with delta Cn better than: 0.15
- Apply strict maximum parsimony principle: True
No filters applied for data reduction
Result filters:
- Peptide Rank (Maximum rank: 1)
#NAME?
- Peptides Per Protein (Minimal number of peptides: 2, Count only rank 1 peptides: True, Count peptide only in top scored proteins: True)
================================================================================
Summary of file \\DISCOVERER\Discoverer E\2020\Reg1771\Reg1771_CNGFP_2raw_SPmouse_glygly.msf
Workflow created with Discoverer version: 1.4.1.14 (DBVersion:79)
================================================================================
Search name: Reg1771_CNGFP_2raw_SPmouse_glygly
Search description: -
Search date: 12/15/2020 09:34:30
================================================================================
The pipeline tree:
------------------
|-(0) Spectrum Files
|-(1) Spectrum Selector
|-(2) Sequest HT
|-(3) Percolator
------------------------------------------------------------------------------
Processing node 0: Spectrum Files
------------------------------------------------------------------------------
Input Data:
-----------------------------
File Name(s):
	\\DISCOVERER\Discoverer E\2020\Reg1771\Reg1771_CNGFP.raw
	\\DISCOVERER\Discoverer E\2020\Reg1771\Reg1771_CNGFP_FL.raw
------------------------------------------------------------------------------
Processing node 1: Spectrum Selector
------------------------------------------------------------------------------
1. General Settings:
-----------------------------
Precursor Selection: Use MS1 Precursor
Use New Precursor Reevaluation: True
2. Spectrum Properties Filter:
-----------------------------
Lower RT Limit: 0
Upper RT Limit: 0
First Scan: 0
Last Scan: 0
Lowest Charge State: 0
Highest Charge State: 0
Min. Precursor Mass: 350 Da
Max. Precursor Mass: 5000 Da
Total Intensity Threshold: 0
Minimum Peak Count: 5
3. Scan Event Filters:
-----------------------------
MS Order: Is MS2
Min. Collision Energy: 0
Max. Collision Energy: 1000
Scan Type: Is Full
4. Peak Filters:
-----------------------------
S/N Threshold (FT-only): 3
5. Replacements for Unrecognized Properties:
-----------------------------
Unrecognized Charge Replacements: Automatic
Unrecognized Mass Analyzer Replacements: ITMS
Unrecognized MS Order Replacements: MS2
Unrecognized Activation Type Replacements: CID
Unrecognized Polarity Replacements: +
6. Just for Testing:
-----------------------------
Precursor Clipping Range Before: 2.5 Da
Precursor Clipping Range After: 5.5 Da
------------------------------------------------------------------------------
Processing node 2: Sequest HT
------------------------------------------------------------------------------
1. Input Data:
-----------------------------
Protein Database: SP_mouse_190311_cont.fasta
Enzyme Name: Trypsin (Full)
Max. Missed Cleavage Sites: 2
Min. Peptide Length: 5
Max. Peptide Length: 144
2. Scoring Options:
-----------------------------
Max. Delta Cn: 0.05
Max. Number of Peptides Reported: 10
3. Tolerances:
-----------------------------
Precursor Mass Tolerance: 10 ppm
Fragment Mass Tolerance: 0.6 Da
Use Average Precursor Mass: False
Use Average Fragment Mass: False
4. Spectrum Matching:
-----------------------------
Use Neutral Loss a Ions: True
Use Neutral Loss b Ions: True
Use Neutral Loss y Ions: True
Use Flanking Ions: True
Weight of a Ions: 0
Weight of b Ions: 1
Weight of c Ions: 0
Weight of x Ions: 0
Weight of y Ions: 1
Weight of z Ions: 0
5. Dynamic Modifications:
-----------------------------
Max. Equal Modifications Per Peptide: 3
Max. Dynamic Modifications Per Peptide: 4
2. Dynamic Modification: GlyGly / +114.043 Da (K, S, T)
3. Dynamic Modification: Deamidated / +0.984 Da (N, Q)
6. Static Modifications:
-----------------------------
2. Static Modification: Carbamidomethyl / +57.021 Da (C)
------------------------------------------------------------------------------
Processing node 3: Percolator
------------------------------------------------------------------------------
1. Input Data:
-----------------------------
Maximum Delta Cn: 0.05
2. Decoy Database Search:
-----------------------------
Target FDR (Strict): 0.01
Target FDR (Relaxed): 0.05
Validation based on: q-Value
================================================================================
Further information:
Sequest HT (2):
- Number of sequences searched: 17213
Percolator (3):
- Percolator Output: Results for Sequest HT (2):
Iteration 1 :	After the iteration step, 3811 target PSMs with q<0.01 were estimated by cross validation
Iteration 2 :	After the iteration step, 4143 target PSMs with q<0.01 were estimated by cross validation
Iteration 3 :	After the iteration step, 4286 target PSMs with q<0.01 were estimated by cross validation
Iteration 4 :	After the iteration step, 4339 target PSMs with q<0.01 were estimated by cross validation
Iteration 5 :	After the iteration step, 4332 target PSMs with q<0.01 were estimated by cross validation
Iteration 6 :	After the iteration step, 4340 target PSMs with q<0.01 were estimated by cross validation
Iteration 7 :	After the iteration step, 4343 target PSMs with q<0.01 were estimated by cross validation
Iteration 8 :	After the iteration step, 4352 target PSMs with q<0.01 were estimated by cross validation
Iteration 9 :	After the iteration step, 4356 target PSMs with q<0.01 were estimated by cross validation
Iteration 10 :	After the iteration step, 4365 target PSMs with q<0.01 were estimated by cross validation
Feature name	Raw weight	Normalized weight
XCorr	0.4196	0.254
Delta Cn From Second PSM	0.436	0.1601
Binomial Score	0.0566	1.4481
Isolation Interference [%]	0.0115	0.3015
MH+ [Da]	0.001	1.2936
Delta Mass [Da]	12.4182	0.1957
Delta Mass [ppm]	-0.0912	-0.4867
Absolute Delta Mass [Da]	-50.8541	-0.5087
Absolute Delta Mass [ppm]	0.0033	0.0088
Peptide Length	-0.1173	-1.3016
Is z=1	0	0
Is z=2	-0.2601	-0.1266
Is z=3	0.3251	0.1553
Is z=4	1.12	0.3642
Is z=5	-0.9614	-0.3218
Is z>5	-1.8211	-0.2056
# Missed Cleavages	-1.199	-0.9565
Log Peptides Matched	0	0
Log Total Intensity	-0.6496	-0.5592
Fraction Matched Intensity [%]	0.0367	0.4521
Fragment Coverage Series A, B, C [%]	-0.0033	-0.0578
Fragment Coverage Series X, Y, Z [%]	-0.0055	-0.1059
Log Matched Fragment Series Intensities A, B, C	-0.2017	-0.6752
Log Matched Fragment Series Intensities X, Y, Z	0.2055	0.6929
Longest Sequence Series A, B, C	-0.1879	-0.2505
Longest Sequence Series X, Y, Z	0.2774	0.4352
IQR Fragment Delta Mass [Da]	0.6342	0.0982
IQR Fragment Delta Mass [ppm]	-0.0033	-0.7592
Mean Fragment Delta Mass [Da]	-5.9272	-0.5759
Mean Fragment Delta Mass [ppm]	0.0003	0.0537
Mean Absolute Fragment Delta Mass [Da]	-1.8533	-0.1294
Mean Absolute Fragment Delta Mass [ppm]	-0.0032	-0.4713
m0	-2.5864	-5.5683
================================================================================
Processing details:
12/15/2020 10:14 AM	(2):Sequest HT:	Total search time was 5 min 45 s.
12/15/2020 10:14 AM	(3):Percolator:	Performing percolator for Sequest HT (2) took 10 min 32 s.
12/15/2020 10:14 AM	(2):Sequest HT:	Search completed
12/15/2020 10:14 AM	(2):Sequest HT:	13381 protein(s) + 13656 decoy proteins scored and inserted into result file in 13.1 s.
12/15/2020 10:14 AM	(2):Sequest HT:	13381 protein(s) scored
12/15/2020 10:14 AM	(2):Sequest HT:	Search result finalization started.
12/15/2020 10:14 AM	(3):Percolator:	Start reading Percolator results
12/15/2020 10:14 AM	(3):Percolator:	PSMId	score	q-value	posterior_error_prob	peptide	proteinIds
12/15/2020 10:14 AM	(3):Percolator:	Processing took 54.05 cpu seconds or 54 seconds wall time
12/15/2020 10:14 AM	(3):Percolator:	Calibrating statistics - calculating Posterior error probabilities (PEPs)
12/15/2020 10:14 AM	(3):Percolator:	New pi_0 estimate on merged list gives 1572 peptides over q=0.0100
12/15/2020 10:13 AM	(3):Percolator:	Calibrating statistics - calculating q values
12/15/2020 10:13 AM	(3):Percolator:	Selecting pi_0=0.9445
12/15/2020 10:13 AM	(3):Percolator:	Tossing out "redundant" PSMs keeping only the best scoring PSM for each unique peptide.
12/15/2020 10:13 AM	(3):Percolator:	Merging results from 3 datasets
12/15/2020 10:13 AM	(3):Percolator:	Found 4034 target PSMs scoring over 1.0000% FDR level on testset
12/15/2020 10:13 AM	(3):Percolator:	0.4196	0.436	0.0566	0.0115	0.001	12.4182	-0.0912	-50.8541	0.0033	-0.1173	0	-0.2601	0.3251	1.12	-0.9614	-1.8211	-1.199	0	-0.6496	0.0367	-0.0033	-0.0055	-0.2017	0.2055	-0.1879	0.2774	0.6342	-0.0033	-5.9272	0.0003	-1.8533	-0.0032	-2.5864
12/15/2020 10:13 AM	(3):Percolator:	0.254	0.1601	1.4481	0.3015	1.2936	0.1957	-0.4867	-0.5087	0.0088	-1.3016	0	-0.1266	0.1553	0.3642	-0.3218	-0.2056	-0.9565	0	-0.5592	0.4521	-0.0578	-0.1059	-0.6752	0.6929	-0.2505	0.4352	0.0982	-0.7592	-0.5759	0.0537	-0.1294	-0.4713	-5.5683
12/15/2020 10:13 AM	(3):Percolator:	XCorr	Delta Cn From Second PSM	Binomial Score	Isolation Interference [%]	MH+ [Da]	Delta Mass [Da]	Delta Mass [ppm]	Absolute Delta Mass [Da]	Absolute Delta Mass [ppm]	Peptide Length	Is z=1	Is z=2	Is z=3	Is z=4	Is z=5	Is z>5	# Missed Cleavages	Log Peptides Matched	Log Total Intensity	Fraction Matched Intensity [%]	Fragment Coverage Series A, B, C [%]	Fragment Coverage Series X, Y, Z [%]	Log Matched Fragment Series Intensities A, B, C	Log Matched Fragment Series Intensities X, Y, Z	Longest Sequence Series A, B, C	Longest Sequence Series X, Y, Z	IQR Fragment Delta Mass [Da]	IQR Fragment Delta Mass [ppm]	Mean Fragment Delta Mass [Da]	Mean Fragment Delta Mass [ppm]	Mean Absolute Fragment Delta Mass [Da]	Mean Absolute Fragment Delta Mass [ppm]	m0
12/15/2020 10:13 AM	(3):Percolator:	# first line contains normalized weights, second line the raw weights
12/15/2020 10:13 AM	(3):Percolator:	Obtained weights (only showing weights of first cross validation set)
12/15/2020 10:13 AM	(3):Percolator:	Iteration 10 :	After the iteration step, 4365 target PSMs with q<0.01 were estimated by cross validation
12/15/2020 10:13 AM	(3):Percolator:	Iteration 9 :	After the iteration step, 4356 target PSMs with q<0.01 were estimated by cross validation
12/15/2020 10:13 AM	(3):Percolator:	Iteration 8 :	After the iteration step, 4352 target PSMs with q<0.01 were estimated by cross validation
12/15/2020 10:13 AM	(3):Percolator:	Iteration 7 :	After the iteration step, 4343 target PSMs with q<0.01 were estimated by cross validation
12/15/2020 10:13 AM	(3):Percolator:	Iteration 6 :	After the iteration step, 4340 target PSMs with q<0.01 were estimated by cross validation
12/15/2020 10:13 AM	(3):Percolator:	Iteration 5 :	After the iteration step, 4332 target PSMs with q<0.01 were estimated by cross validation
12/15/2020 10:13 AM	(3):Percolator:	Iteration 4 :	After the iteration step, 4339 target PSMs with q<0.01 were estimated by cross validation
12/15/2020 10:13 AM	(3):Percolator:	Iteration 3 :	After the iteration step, 4286 target PSMs with q<0.01 were estimated by cross validation
12/15/2020 10:13 AM	(3):Percolator:	Iteration 2 :	After the iteration step, 4143 target PSMs with q<0.01 were estimated by cross validation
12/15/2020 10:13 AM	(3):Percolator:	Iteration 1 :	After the iteration step, 3811 target PSMs with q<0.01 were estimated by cross validation
12/15/2020 10:13 AM	(3):Percolator:	#NAME?
12/15/2020 10:13 AM	(3):Percolator:	Reading in data and feature calculation took 80.386 cpu seconds or 80 seconds wall time
12/15/2020 10:13 AM	(3):Percolator:	Estimating 1574 over q=0.01 in initial direction
12/15/2020 10:13 AM	(3):Percolator:	Selected feature number 26 as initial search direction, could separate 1043 positives in that direction
12/15/2020 10:13 AM	(3):Percolator:	Selected feature number 3 as initial search direction, could separate 841 positives in that direction
12/15/2020 10:13 AM	(3):Percolator:	Selected feature number 26 as initial search direction, could separate 654 positives in that direction
12/15/2020 10:13 AM	(3):Percolator:	selecting cneg by cross validation
12/15/2020 10:13 AM	(3):Percolator:	selecting cpos by cross validation
12/15/2020 10:13 AM	(3):Percolator:	Train/test set contains 58476 positives and 62019 negatives, size ratio=0.942872 and pi0=1
12/15/2020 10:12 AM	(3):Percolator:	39efa907-9435-46e1-9af8-1203d547387a Delta Cn From Second PSM Binomial Score b8754504-e95e-476b-b9a4-454d4bb53aeb 1d91a87b-953a-4887-9f22-f75a497a3538 Delta Mass [Da] Delta Mass [ppm] Absolute Delta Mass [Da] Absolute Delta Mass [ppm] Peptide Length Is z=1 Is z=2 Is z=3 Is z=4 Is z=5 Is z>5 041eb6d5-e486-44a0-9bc1-19e25811c686 Log Peptides Matched Log Total Intensity Fraction Matched Intensity [%…
12/15/2020 10:12 AM	(3):Percolator:	Features:
12/15/2020 10:12 AM	(3):Percolator:	enzyme=Trypsin
12/15/2020 10:11 AM	(3):Percolator:	Hyperparameters fdr=0.01, Cpos=0, Cneg=0, maxNiter=10
12/15/2020 10:11 AM	(3):Percolator:	Started Tue Dec 15 10:11:46 2020
12/15/2020 10:11 AM	(3):Percolator:	C:\Program Files\Thermo\Discoverer 1.4\Tools\Percolator\percolator.exe -X C:\ProgramData\Thermo\Discoverer 1.4\Scratch\e57f541f-fcc4-4dc9-a890-00402096a083\output.xml -Z C:\ProgramData\Thermo\Discoverer 1.4\Scratch\e57f541f-fcc4-4dc9-a890-00402096a083\input.xml
12/15/2020 10:11 AM	(3):Percolator:	Issued command:
12/15/2020 10:11 AM	(3):Percolator:	Department of Genome Sciences at the University of Washington.
12/15/2020 10:11 AM	(3):Percolator:	Written by Lukas K├ñll (lukall@u.washington.edu) in the
12/15/2020 10:11 AM	(3):Percolator:	Copyright (c) 2006-9 University of Washington. All rights reserved.
12/15/2020 10:11 AM	(3):Percolator:	Percolator version 2.04, Build Date Feb 1 2012 03:35:34
12/15/2020 10:11 AM	(3):Percolator:	Starting Percolator
12/15/2020 10:11 AM	(3):Percolator:	The input file contains 58476 peptides, 62019 decoy peptides and 32 features.
12/15/2020 10:11 AM	(3):Percolator:	Creating input file for Sequest HT (2) took 8 min 3 s.
12/15/2020 10:03 AM	(3):Percolator:	Start calculating features for peptides of Sequest HT (2)
12/15/2020 10:03 AM	(2):Sequest HT:	Reading results took 7.3 s.
12/15/2020 10:03 AM	(2):Sequest HT:	Storing 13568 decoy PSMs for 6002 spectra
12/15/2020 10:03 AM	(2):Sequest HT:	Storing 23433 decoy PSMs for 10000 spectra
12/15/2020 10:03 AM	(2):Sequest HT:	Storing 23295 decoy PSMs for 10000 spectra
12/15/2020 10:03 AM	(2):Sequest HT:	Storing 18774 decoy PSMs for 10000 spectra
12/15/2020 10:03 AM	(2):Sequest HT:	Start reading results.
12/15/2020 10:03 AM	(2):Sequest HT:	Performing decoy search containing 36002 spectra took 2 min 37 s.
12/15/2020 10:03 AM	(2):Sequest HT:	Average search time per spectrum was 4.4 ms.
12/15/2020 10:00 AM	(2):Sequest HT:	On-Disk search is performed
12/15/2020 10:00 AM	(2):Sequest HT:	Workload level: #spectra loaded and processed at once: 10000
12/15/2020 10:00 AM	(2):Sequest HT:	Workload level: #parallel tasks: 10
12/15/2020 10:00 AM	(2):Sequest HT:	ISE (1.1.1.11, x64) started at 12/15/2020 10:00:58 AM on DISCOVERER (x64) [16 CPUs] running Microsoft Windows NT 6.1.7601 Service Pack 1 (64bit) [.NET: 4.0.30319.42000]
12/15/2020 10:00 AM	(2):Sequest HT:	Start Sequest HT decoy search for 36002 spectra.
12/15/2020 10:00 AM	(2):Sequest HT:	There is already an adequate decoy FASTA index.
12/15/2020 10:00 AM	(2):Sequest HT:	Looking for existing decoy FASTA index.
12/15/2020 10:00 AM	(2):Sequest HT:	Reading results took 6.3 s.
12/15/2020 10:00 AM	(2):Sequest HT:	Storing 13523 PSMs for 6002 spectra
12/15/2020 10:00 AM	(2):Sequest HT:	Storing 22613 PSMs for 10000 spectra
12/15/2020 10:00 AM	(2):Sequest HT:	Storing 23040 PSMs for 10000 spectra
12/15/2020 10:00 AM	(2):Sequest HT:	Storing 18279 PSMs for 10000 spectra
12/15/2020 10:00 AM	(2):Sequest HT:	Start reading results.
12/15/2020 10:00 AM	(2):Sequest HT:	Performing target search containing 36002 spectra took 2 min 37 s.
12/15/2020 10:00 AM	(2):Sequest HT:	Average search time per spectrum was 4.4 ms.
12/15/2020 09:58 AM	(2):Sequest HT:	On-Disk search is performed
12/15/2020 09:58 AM	(2):Sequest HT:	Workload level: #spectra loaded and processed at once: 10000
12/15/2020 09:58 AM	(2):Sequest HT:	Workload level: #parallel tasks: 10
12/15/2020 09:58 AM	(2):Sequest HT:	ISE (1.1.1.11, x64) started at 12/15/2020 9:58:14 AM on DISCOVERER (x64) [16 CPUs] running Microsoft Windows NT 6.1.7601 Service Pack 1 (64bit) [.NET: 4.0.30319.42000]
12/15/2020 09:58 AM	(2):Sequest HT:	Start Sequest HT target search for 36002 spectra.
12/15/2020 09:58 AM	(2):Sequest HT:	There is already an adequate target FASTA index.
12/15/2020 09:58 AM	(2):Sequest HT:	Looking for existing target FASTA index.
12/15/2020 09:56 AM	(1):Spectrum Selector:	Reading from File 2 of 2:\\DISCOVERER\Discoverer E\2020\Reg1771\Reg1771_CNGFP_FL.raw (21866 spectra total)
12/15/2020 09:55 AM	(2):Sequest HT:	Sequence Database: SP_mouse_190311_cont.fasta
12/15/2020 09:55 AM	(1):Spectrum Selector:	Reading from File 1 of 2:\\DISCOVERER\Discoverer E\2020\Reg1771\Reg1771_CNGFP.raw (23137 spectra total)
================================================================================
Summary of file \\DISCOVERER\Discoverer E\2020\Reg1771\Reg1771_output_USP48_2raw_SPmouse_glygly.msf
Workflow created with Discoverer version: 1.4.1.14 (DBVersion:79)
================================================================================
Search name: Reg1771_output_USP48_2raw_SPmouse_glygly
Search description: -
Search date: 12/15/2020 09:34:09
================================================================================
The pipeline tree:
------------------
|-(0) Spectrum Files
|-(1) Spectrum Selector
|-(2) Sequest HT
|-(3) Percolator
------------------------------------------------------------------------------
Processing node 0: Spectrum Files
------------------------------------------------------------------------------
Input Data:
-----------------------------
File Name(s):
	\\DISCOVERER\Discoverer E\2020\Reg1771\Reg1771_output_USP48.raw
	\\DISCOVERER\Discoverer E\2020\Reg1771\Reg1771_output_USP48_FL.raw
------------------------------------------------------------------------------
Processing node 1: Spectrum Selector
------------------------------------------------------------------------------
1. General Settings:
-----------------------------
Precursor Selection: Use MS1 Precursor
Use New Precursor Reevaluation: True
2. Spectrum Properties Filter:
-----------------------------
Lower RT Limit: 0
Upper RT Limit: 0
First Scan: 0
Last Scan: 0
Lowest Charge State: 0
Highest Charge State: 0
Min. Precursor Mass: 350 Da
Max. Precursor Mass: 5000 Da
Total Intensity Threshold: 0
Minimum Peak Count: 5
3. Scan Event Filters:
-----------------------------
MS Order: Is MS2
Min. Collision Energy: 0
Max. Collision Energy: 1000
Scan Type: Is Full
4. Peak Filters:
-----------------------------
S/N Threshold (FT-only): 3
5. Replacements for Unrecognized Properties:
-----------------------------
Unrecognized Charge Replacements: Automatic
Unrecognized Mass Analyzer Replacements: ITMS
Unrecognized MS Order Replacements: MS2
Unrecognized Activation Type Replacements: CID
Unrecognized Polarity Replacements: +
6. Just for Testing:
-----------------------------
Precursor Clipping Range Before: 2.5 Da
Precursor Clipping Range After: 5.5 Da
------------------------------------------------------------------------------
Processing node 2: Sequest HT
------------------------------------------------------------------------------
1. Input Data:
-----------------------------
Protein Database: SP_mouse_190311_cont.fasta
Enzyme Name: Trypsin (Full)
Max. Missed Cleavage Sites: 2
Min. Peptide Length: 5
Max. Peptide Length: 144
2. Scoring Options:
-----------------------------
Max. Delta Cn: 0.05
Max. Number of Peptides Reported: 10
3. Tolerances:
-----------------------------
Precursor Mass Tolerance: 10 ppm
Fragment Mass Tolerance: 0.6 Da
Use Average Precursor Mass: False
Use Average Fragment Mass: False
4. Spectrum Matching:
-----------------------------
Use Neutral Loss a Ions: True
Use Neutral Loss b Ions: True
Use Neutral Loss y Ions: True
Use Flanking Ions: True
Weight of a Ions: 0
Weight of b Ions: 1
Weight of c Ions: 0
Weight of x Ions: 0
Weight of y Ions: 1
Weight of z Ions: 0
5. Dynamic Modifications:
-----------------------------
Max. Equal Modifications Per Peptide: 3
Max. Dynamic Modifications Per Peptide: 4
2. Dynamic Modification: GlyGly / +114.043 Da (K, S, T)
3. Dynamic Modification: Deamidated / +0.984 Da (N, Q)
6. Static Modifications:
-----------------------------
2. Static Modification: Carbamidomethyl / +57.021 Da (C)
------------------------------------------------------------------------------
Processing node 3: Percolator
------------------------------------------------------------------------------
1. Input Data:
-----------------------------
Maximum Delta Cn: 0.05
2. Decoy Database Search:
-----------------------------
Target FDR (Strict): 0.01
Target FDR (Relaxed): 0.05
Validation based on: q-Value
================================================================================
Further information:
Sequest HT (2):
- Number of sequences searched: 17213
Percolator (3):
- Percolator Output: Results for Sequest HT (2):
Iteration 1 :	After the iteration step, 8860 target PSMs with q<0.01 were estimated by cross validation
Iteration 2 :	After the iteration step, 9655 target PSMs with q<0.01 were estimated by cross validation
Iteration 3 :	After the iteration step, 9823 target PSMs with q<0.01 were estimated by cross validation
Iteration 4 :	After the iteration step, 9885 target PSMs with q<0.01 were estimated by cross validation
Iteration 5 :	After the iteration step, 9893 target PSMs with q<0.01 were estimated by cross validation
Iteration 6 :	After the iteration step, 9906 target PSMs with q<0.01 were estimated by cross validation
Iteration 7 :	After the iteration step, 9912 target PSMs with q<0.01 were estimated by cross validation
Iteration 8 :	After the iteration step, 9909 target PSMs with q<0.01 were estimated by cross validation
Iteration 9 :	After the iteration step, 9906 target PSMs with q<0.01 were estimated by cross validation
Iteration 10 :	After the iteration step, 9907 target PSMs with q<0.01 were estimated by cross validation
Feature name	Raw weight	Normalized weight
XCorr	0.1588	0.103
Delta Cn From Second PSM	0.6867	0.2436
Binomial Score	0.0512	1.6437
Isolation Interference [%]	0.002	0.0503
MH+ [Da]	-0.0005	-0.6588
Delta Mass [Da]	36.0917	0.552
Delta Mass [ppm]	-0.1751	-0.9109
Absolute Delta Mass [Da]	-39.2409	-0.3962
Absolute Delta Mass [ppm]	-0.0813	-0.2227
Peptide Length	0.0717	0.8251
Is z=1	0	0
Is z=2	-0.3302	-0.1616
Is z=3	-0.0456	-0.0214
Is z=4	0.8397	0.2946
Is z=5	0.3549	0.1114
Is z>5	-2.8832	-0.3765
# Missed Cleavages	-1.0234	-0.8279
Log Peptides Matched	0	0
Log Total Intensity	-0.3944	-0.3765
Fraction Matched Intensity [%]	0.0244	0.3204
Fragment Coverage Series A, B, C [%]	-0.014	-0.2841
Fragment Coverage Series X, Y, Z [%]	-0.0079	-0.1753
Log Matched Fragment Series Intensities A, B, C	-0.2722	-0.9367
Log Matched Fragment Series Intensities X, Y, Z	0.3175	1.1019
Longest Sequence Series A, B, C	-0.0039	-0.0062
Longest Sequence Series X, Y, Z	0.3045	0.5928
IQR Fragment Delta Mass [Da]	2.4224	0.3748
IQR Fragment Delta Mass [ppm]	-0.0033	-0.7729
Mean Fragment Delta Mass [Da]	-12.341	-1.1499
Mean Fragment Delta Mass [ppm]	0	-0.0076
Mean Absolute Fragment Delta Mass [Da]	-6.4772	-0.451
Mean Absolute Fragment Delta Mass [ppm]	-0.0015	-0.2238
m0	-3.4053	-5.3701
================================================================================
Processing details:
12/15/2020 09:55 AM	(2):Sequest HT:	Total search time was 5 min 32 s.
12/15/2020 09:55 AM	(3):Percolator:	Performing percolator for Sequest HT (2) took 11 min 48 s.
12/15/2020 09:55 AM	(2):Sequest HT:	Search completed
12/15/2020 09:55 AM	(2):Sequest HT:	13813 protein(s) + 14233 decoy proteins scored and inserted into result file in 14.5 s.
12/15/2020 09:54 AM	(2):Sequest HT:	13813 protein(s) scored
12/15/2020 09:54 AM	(2):Sequest HT:	Search result finalization started.
12/15/2020 09:54 AM	(3):Percolator:	Start reading Percolator results
12/15/2020 09:54 AM	(3):Percolator:	PSMId	score	q-value	posterior_error_prob	peptide	proteinIds
12/15/2020 09:54 AM	(3):Percolator:	Processing took 67.72 cpu seconds or 68 seconds wall time
12/15/2020 09:54 AM	(3):Percolator:	Calibrating statistics - calculating Posterior error probabilities (PEPs)
12/15/2020 09:54 AM	(3):Percolator:	New pi_0 estimate on merged list gives 3899 peptides over q=0.0100
12/15/2020 09:54 AM	(3):Percolator:	Calibrating statistics - calculating q values
12/15/2020 09:54 AM	(3):Percolator:	Selecting pi_0=0.8731
12/15/2020 09:54 AM	(3):Percolator:	Tossing out "redundant" PSMs keeping only the best scoring PSM for each unique peptide.
12/15/2020 09:54 AM	(3):Percolator:	Merging results from 3 datasets
12/15/2020 09:54 AM	(3):Percolator:	Found 9815 target PSMs scoring over 1.0000% FDR level on testset
12/15/2020 09:54 AM	(3):Percolator:	0.1588	0.6867	0.0512	0.002	-0.0005	36.0917	-0.1751	-39.2409	-0.0813	0.0717	0	-0.3302	-0.0456	0.8397	0.3549	-2.8832	-1.0234	0	-0.3944	0.0244	-0.014	-0.0079	-0.2722	0.3175	-0.0039	0.3045	2.4224	-0.0033	-12.341	0	-6.4772	-0.0015	-3.4053
12/15/2020 09:54 AM	(3):Percolator:	0.103	0.2436	1.6437	0.0503	-0.6588	0.552	-0.9109	-0.3962	-0.2227	0.8251	0	-0.1616	-0.0214	0.2946	0.1114	-0.3765	-0.8279	0	-0.3765	0.3204	-0.2841	-0.1753	-0.9367	1.1019	-0.0062	0.5928	0.3748	-0.7729	-1.1499	-0.0076	-0.451	-0.2238	-5.3701
12/15/2020 09:54 AM	(3):Percolator:	XCorr	Delta Cn From Second PSM	Binomial Score	Isolation Interference [%]	MH+ [Da]	Delta Mass [Da]	Delta Mass [ppm]	Absolute Delta Mass [Da]	Absolute Delta Mass [ppm]	Peptide Length	Is z=1	Is z=2	Is z=3	Is z=4	Is z=5	Is z>5	# Missed Cleavages	Log Peptides Matched	Log Total Intensity	Fraction Matched Intensity [%]	Fragment Coverage Series A, B, C [%]	Fragment Coverage Series X, Y, Z [%]	Log Matched Fragment Series Intensities A, B, C	Log Matched Fragment Series Intensities X, Y, Z	Longest Sequence Series A, B, C	Longest Sequence Series X, Y, Z	IQR Fragment Delta Mass [Da]	IQR Fragment Delta Mass [ppm]	Mean Fragment Delta Mass [Da]	Mean Fragment Delta Mass [ppm]	Mean Absolute Fragment Delta Mass [Da]	Mean Absolute Fragment Delta Mass [ppm]	m0
12/15/2020 09:54 AM	(3):Percolator:	# first line contains normalized weights, second line the raw weights
12/15/2020 09:54 AM	(3):Percolator:	Obtained weights (only showing weights of first cross validation set)
12/15/2020 09:54 AM	(3):Percolator:	Iteration 10 :	After the iteration step, 9907 target PSMs with q<0.01 were estimated by cross validation
12/15/2020 09:54 AM	(3):Percolator:	Iteration 9 :	After the iteration step, 9906 target PSMs with q<0.01 were estimated by cross validation
12/15/2020 09:54 AM	(3):Percolator:	Iteration 8 :	After the iteration step, 9909 target PSMs with q<0.01 were estimated by cross validation
12/15/2020 09:54 AM	(3):Percolator:	Iteration 7 :	After the iteration step, 9912 target PSMs with q<0.01 were estimated by cross validation
12/15/2020 09:53 AM	(3):Percolator:	Iteration 6 :	After the iteration step, 9906 target PSMs with q<0.01 were estimated by cross validation
12/15/2020 09:53 AM	(3):Percolator:	Iteration 5 :	After the iteration step, 9893 target PSMs with q<0.01 were estimated by cross validation
12/15/2020 09:53 AM	(3):Percolator:	Iteration 4 :	After the iteration step, 9885 target PSMs with q<0.01 were estimated by cross validation
12/15/2020 09:53 AM	(3):Percolator:	Iteration 3 :	After the iteration step, 9823 target PSMs with q<0.01 were estimated by cross validation
12/15/2020 09:53 AM	(3):Percolator:	Iteration 2 :	After the iteration step, 9655 target PSMs with q<0.01 were estimated by cross validation
12/15/2020 09:53 AM	(3):Percolator:	Iteration 1 :	After the iteration step, 8860 target PSMs with q<0.01 were estimated by cross validation
12/15/2020 09:53 AM	(3):Percolator:	#NAME?
12/15/2020 09:53 AM	(3):Percolator:	Reading in data and feature calculation took 87.111 cpu seconds or 87 seconds wall time
12/15/2020 09:53 AM	(3):Percolator:	Estimating 4861 over q=0.01 in initial direction
12/15/2020 09:53 AM	(3):Percolator:	Selected feature number 3 as initial search direction, could separate 3181 positives in that direction
12/15/2020 09:53 AM	(3):Percolator:	Selected feature number 3 as initial search direction, could separate 3137 positives in that direction
12/15/2020 09:53 AM	(3):Percolator:	Selected feature number 3 as initial search direction, could separate 3337 positives in that direction
12/15/2020 09:53 AM	(3):Percolator:	selecting cneg by cross validation
12/15/2020 09:53 AM	(3):Percolator:	selecting cpos by cross validation
12/15/2020 09:53 AM	(3):Percolator:	Train/test set contains 61095 positives and 69517 negatives, size ratio=0.87885 and pi0=1
12/15/2020 09:52 AM	(3):Percolator:	39efa907-9435-46e1-9af8-1203d547387a Delta Cn From Second PSM Binomial Score b8754504-e95e-476b-b9a4-454d4bb53aeb 1d91a87b-953a-4887-9f22-f75a497a3538 Delta Mass [Da] Delta Mass [ppm] Absolute Delta Mass [Da] Absolute Delta Mass [ppm] Peptide Length Is z=1 Is z=2 Is z=3 Is z=4 Is z=5 Is z>5 041eb6d5-e486-44a0-9bc1-19e25811c686 Log Peptides Matched Log Total Intensity Fraction Matched Intensity [%…
12/15/2020 09:52 AM	(3):Percolator:	Features:
12/15/2020 09:52 AM	(3):Percolator:	enzyme=Trypsin
12/15/2020 09:51 AM	(3):Percolator:	Hyperparameters fdr=0.01, Cpos=0, Cneg=0, maxNiter=10
12/15/2020 09:51 AM	(3):Percolator:	Started Tue Dec 15 09:51:56 2020
12/15/2020 09:51 AM	(3):Percolator:	C:\Program Files\Thermo\Discoverer 1.4\Tools\Percolator\percolator.exe -X C:\ProgramData\Thermo\Discoverer 1.4\Scratch\16bc483b-8224-4d19-96b4-f4a9d59d6ede\output.xml -Z C:\ProgramData\Thermo\Discoverer 1.4\Scratch\16bc483b-8224-4d19-96b4-f4a9d59d6ede\input.xml
12/15/2020 09:51 AM	(3):Percolator:	Issued command:
12/15/2020 09:51 AM	(3):Percolator:	Department of Genome Sciences at the University of Washington.
12/15/2020 09:51 AM	(3):Percolator:	Written by Lukas K├ñll (lukall@u.washington.edu) in the
12/15/2020 09:51 AM	(3):Percolator:	Copyright (c) 2006-9 University of Washington. All rights reserved.
12/15/2020 09:51 AM	(3):Percolator:	Percolator version 2.04, Build Date Feb 1 2012 03:35:34
12/15/2020 09:51 AM	(3):Percolator:	Starting Percolator
12/15/2020 09:51 AM	(3):Percolator:	The input file contains 61095 peptides, 69517 decoy peptides and 32 features.
12/15/2020 09:51 AM	(3):Percolator:	Creating input file for Sequest HT (2) took 8 min 57 s.
12/15/2020 09:42 AM	(3):Percolator:	Start calculating features for peptides of Sequest HT (2)
12/15/2020 09:42 AM	(2):Sequest HT:	Reading results took 7.5 s.
12/15/2020 09:42 AM	(2):Sequest HT:	Storing 22870 decoy PSMs for 9423 spectra
12/15/2020 09:42 AM	(2):Sequest HT:	Storing 22207 decoy PSMs for 10000 spectra
12/15/2020 09:42 AM	(2):Sequest HT:	Storing 24136 decoy PSMs for 10000 spectra
12/15/2020 09:42 AM	(2):Sequest HT:	Storing 19437 decoy PSMs for 10000 spectra
12/15/2020 09:42 AM	(2):Sequest HT:	Start reading results.
12/15/2020 09:42 AM	(2):Sequest HT:	Performing decoy search containing 39423 spectra took 2 min 28 s.
12/15/2020 09:42 AM	(2):Sequest HT:	Average search time per spectrum was 3.8 ms.
12/15/2020 09:40 AM	(2):Sequest HT:	On-Disk search is performed
12/15/2020 09:40 AM	(2):Sequest HT:	Workload level: #spectra loaded and processed at once: 10000
12/15/2020 09:40 AM	(2):Sequest HT:	Workload level: #parallel tasks: 10
12/15/2020 09:40 AM	(2):Sequest HT:	ISE (1.1.1.11, x64) started at 12/15/2020 9:40:22 AM on DISCOVERER (x64) [16 CPUs] running Microsoft Windows NT 6.1.7601 Service Pack 1 (64bit) [.NET: 4.0.30319.42000]
12/15/2020 09:40 AM	(2):Sequest HT:	Start Sequest HT decoy search for 39423 spectra.
12/15/2020 09:40 AM	(2):Sequest HT:	There is already an adequate decoy FASTA index.
12/15/2020 09:40 AM	(2):Sequest HT:	Looking for existing decoy FASTA index.
12/15/2020 09:40 AM	(2):Sequest HT:	Reading results took 7.3 s.
12/15/2020 09:40 AM	(2):Sequest HT:	Storing 21961 PSMs for 9423 spectra
12/15/2020 09:40 AM	(2):Sequest HT:	Storing 20954 PSMs for 10000 spectra
12/15/2020 09:40 AM	(2):Sequest HT:	Storing 23568 PSMs for 10000 spectra
12/15/2020 09:40 AM	(2):Sequest HT:	Storing 18414 PSMs for 10000 spectra
12/15/2020 09:40 AM	(2):Sequest HT:	Start reading results.
12/15/2020 09:40 AM	(2):Sequest HT:	Performing target search containing 39423 spectra took 2 min 30 s.
12/15/2020 09:40 AM	(2):Sequest HT:	Average search time per spectrum was 3.8 ms.
12/15/2020 09:37 AM	(2):Sequest HT:	On-Disk search is performed
12/15/2020 09:37 AM	(2):Sequest HT:	Workload level: #spectra loaded and processed at once: 10000
12/15/2020 09:37 AM	(2):Sequest HT:	Workload level: #parallel tasks: 10
12/15/2020 09:37 AM	(2):Sequest HT:	ISE (1.1.1.11, x64) started at 12/15/2020 9:37:44 AM on DISCOVERER (x64) [16 CPUs] running Microsoft Windows NT 6.1.7601 Service Pack 1 (64bit) [.NET: 4.0.30319.42000]
12/15/2020 09:37 AM	(2):Sequest HT:	Start Sequest HT target search for 39423 spectra.
12/15/2020 09:37 AM	(2):Sequest HT:	There is already an adequate target FASTA index.
12/15/2020 09:37 AM	(2):Sequest HT:	Looking for existing target FASTA index.
12/15/2020 09:36 AM	(1):Spectrum Selector:	Reading from File 2 of 2:\\DISCOVERER\Discoverer E\2020\Reg1771\Reg1771_output_USP48_FL.raw (24000 spectra total)
12/15/2020 09:34 AM	(2):Sequest HT:	Sequence Database: SP_mouse_190311_cont.fasta
12/15/2020 09:34 AM	(1):Spectrum Selector:	Reading from File 1 of 2:\\DISCOVERER\Discoverer E\2020\Reg1771\Reg1771_output_USP48.raw (24251 spectra total)
